# Supplementary material for: Functional differentiation and spatial-temporal co-expression networks of the NBS-encoding gene family in Jilin ginseng, Panax ginseng C.A. Meyer
Source: PLoS One. 2017 Jul 20;12(7):e0181596. doi: 10.1371/journal.pone.0181596 (PMC5519184; doi:10.1371/journal.pone.0181596)
Supplement: S1 Table — (XLSX) [file pone.0181596.s001.xlsx]

## Sheet: Sheet1
S1 Table. The expressed PgNBS genes and their sequences
NBS gene	Length (bp)	Sequence (5' - 3')
PgNBS001	3823	TGGAAACTCGCTACACAATCAGGTTCCAAAATGAACTTAGGTTCAGGTTCTTTTGGTCCTTAAGGTCTTTCTATTTATGCATTTGGACGAAATATATGTCCAATAACATACATGGTGGACTCTGTCACAGGACAGCAGAAATTCACCAAATAGGAATTCATGTGCATTCAGGACAAACTTATCAGAACCACTTCATCAACTTCAGGAGACGACTCCCCATATCCGTAGTGGTCTGGCACACCGAGCACCTGATACTCAAAGCATACTCCAGCCCTGTCCTGAGCAAGATTAACCTAGTCAAGGCACCAACATCCCCCGTCGACTTCTTTGGCGAAAGACACCAATTGCCAGCAGCGATGACAACCTCGTGCGCAGACGCTGTTTGTTTCGTACGCCTTG…
PgNBS002-01	2622	GCGGAATTAAGGCGAATGCAGTGCTTTCTTAAAGATGCAGAAATGAAACAAGATGGAGATGAAAGAGTTAAGAATTGGGTAGCTGATATCAGAAACATTGCATATGATACAGATGATCTGGTTGACTTTTTCATCCTCAAACTTGCACAAAACAGGTCAGGATTTGTGTTTTTCTTGAAGAAGTATAGTTTCTTGAATGAACTGATTTTTCGTAGAAAGGTCAACAAGCATATCCATAGGATTAAGCTAAGAATTCATGAAGTTAAGGCTAGCAGATCAAGTTATGGAATTGAAAATTTGGGCAGCACAAGTTTTGCTAGTAACCGGCTTCAAGAAAAGAGGAGATCATCGCCTTTTGGTAGGGAAGAGGATGTTGTTGGTCTGGAGGAAGATATTAAG…
PgNBS002-02	2851	GCGGAATTAAGGCGAATGCAGTGCTTTCTTAAAGATGCAGAAATGAAACAAGATGGAGATGAAAGAGTTAAGAATTGGGTAGCTGATATCAGAAACATTGCATATGATACAGATGATCTGGTTGACTTTTTCATCCTCAAACTTGCACAAAACAGGTCAGGATTTGTGTTTTTCTTGAAGAAGTATAGTTTCTTGAATGAACTGATTTTTCGTAGAAAGGTCAACAAGCATATCCATAGGATTAAGCTAAGAATTCATGAAGTTAAGGCTAGCAGATCAAGTTATGGAATTGAAAATTTGGGCAGCACAAGTTTTGCTAGTAACCGGCTTCAAGAAAAGAGGAGATCATCGCCTTTTGGTAGGGAAGAGGATGTTGTTGGTCTGGAGGAAGATATTAAG…
PgNBS003	2290	GTCCCATCACGCGCCCGCCGTCGACCCCCGCCTCTTCGCGCTCTACGCCGACAGCGCCGACCTCGTCGGCATGGACGGGCCGCGGGACGAGGTGGCGGGGATGGTGACCGGACAGGGCTCGGGCGGGCTCAAGGTCGTGTCCATCGTCGGGATGGCCGGCTCCGGGAAGACGACGCTTGCCAGGGAGGTGTACCGATTGGTCAACGCGGGGTTTACGTGCCGCGCATCGGTTTCGGTCGGCCGGAGCTCGGACGTCGCCAAGGTGCTCGGCGATATGCTGTCCCAAGTGGACAGCAGGGGGCGAGGTGATGCTGGCGATGTGAATCAATTGATTGGGAGGCTGAGGGAGCATCTGCAAGATAAGAGGTATCTTCTAATGATTGATGACCTGTGGAGTGT…
PgNBS004	3213	GGCTAACATACAGAGGTGCGGTACACCTGTCTTGAGGACATCATGCAGGGGCCATGGCCTTTCAGCCAAAAGTTAACCACAACCATGAGTAATTAGCATGATGTGTCGGAGTTGTTCATTTTGTACATATTCTGCTCCTTAATAAAAAGGCGGCTCTCCTGCCGGTTGCTCGGAGAGAAAAAGATGGTTTGTGCCAATAGAAATTCTCTGTTAGCCTTGCCAATATAACTCTTGTGTGCATTTCTACTTAAGACCATGACTTCAAGATATGTCAGCTACTGGAGTCAACTACATGAACACTGAACATGTCAAAACTGAACAGTGTATTGACTACCCATCCTGCATTTAAGCAGGGAAACATATACACATCATTTGTACATGGTGAGCCTGGAGGCAGAG…
PgNBS005	2977	GGCAGAGTAGACCACTGACCGAAAGAAAAGGGAGGCCAGATCCAGTTTCTCTCTCTGTATTTATTCTATTCTTCTGCGAATCAATTACTGTTGAAGAGAAATATATGCGATGAATGAAGGTTTTATTTCTCCATCAAAGACATAAAGAATGATCATGAAGTCAAGTAAATGTGATCGTGTTCAGGTTTTGCTTGGAGAAATGCAATCGTATTTGAATCAACTGTGAAATTCCTAACACATTGGTGTGCTTATAGAGTGATGGCTGAGATTGCAATTGAGTACCTTGTTGCAAAGTTGGAGGATTGGATTTTCAAGGAGACCAACAAGCAGAGAGCAGCTGAAGTAACGAAACTCAAGACTCAGTTTGACAGAGTTAAGCCGTTCCTCAAATATGTGGAT…
PgNBS006-01	3398	TATGAAAATAAATCAAATGGGACTCTTTTTGTGGTATAGAGGGAGTATTATATTTTGTTTCATACAGCATCATGTAGTGTTTTGAAGCCTAGCAACTGATGGGCTATGTGCCTGACCCACCAAGTTTTAATGGTGTAGCTATGTCTGCAGTTGTGTGATACATTGATGATTGGACATTGTTTTTACGTGATGATTAATAGCAGTGGTATAATTCAAAATGAGTTATCATGCGATAACTTAATATTGTTCTACAGACATTGGAATTGCAGGTTGGCACGGAAAGAAGATACAGTGAACACTATCAGCCACTGCCATCTTCCTAAGTCATTCGTCCTCAATTGAAGAGAACAAAATTGGGTGAGAAAAGCATAAGTTAAAGGGGAGAGATGGCTGACGCTG…
PgNBS006-02	3294	GGTCTCCGACTAGTTGACTGAGCTGCTGCTGCCGCCGCCTAGTTGACTCGCATCTTCCGGGAACCCGTCATCCATCACATCGACAGGAAGAGAGACAAATTGTATTTTTTACTCGGTCTCAATTTTCTCATGAAACATAGATCCTCTCTGACATTGGAATTGCAGGTTGGCACGGAAAGAAGATACAGTGAACACTATCAGCCACTGCCATCTTCCTAAGTCATTCGTCCTCAATTGAAGAGAACAAAATTGGGTGAGAAAAGCATAAGTTAAAGGGGAGAGATGGCTGACGCTGTAGTTGAGTTTCTCTTAGAGAATCTAAAGCAGCTACTACTCTATAATGTTGATTTGATATCTGGGGTGAAGGATCAGGTTGAATCTCTTTACAGGGAGCTTAGT…
PgNBS007	2519	GTTGGGATGTGTGCTGACTGCTCTCTCCATGGCAGTCTTCAGGGCTTCAAAAATGCCATCATCACCCAAAACACCAAGACATCTGACACTAGTGAGGCTGGGGAGGTTCTCCATTCCAAAGCCCAGAGAGTTGGCTTCAACTGCGCTAAAATAATAAAAAAAGATTTTTTCTAGCTTGGGCATGGACCCTGCGCCAAACATCAGATCTACTGGTTTAGAACATGCATCATAAATAAAAGTATTCAAGAATCGGAACCCAACTTCACCACTAATTCTGAGCTTTTCGTTTGAGTCTGTTTCTCCCTCCACAAGGTGCAGAACGAGAAGACTGGGTAAGGCCCCAAGCTTGCAAAAATCATCCTGCTTGACCCCCTCCACTTGAATGCGTACCTGTTGGAG…
PgNBS008-01	1699	CTTTAATGAAAATCAAAGTCGGGCTATTACCAAAAATATGTCTGGAACGCTGGGGTATATGGCACCAGAGTTCCATAGCGGAGACATATACACAATCACATACAAGTCAGATATTTACAGTCTTGGTGTCGTAATTATAGAGATGCTGACAGGAAAAAAGTGGTATCCAGCATATCCTGATGTTGATGATGTACTTCAAAGTTGGAGGAATAAGTTGGGGAAATCACCCGAGGACACACAATTGAAACAGATACGGTTATGCACCGAGCTAGGGATAATGTGCATTGATGGCAACCAAGCAAACAGACCAGATACATCACATATAATCAATAGGCTTGGTGAAACGGGAAATACATGTATTGTAGCTGGTGTAGAAAGGACTTTGGAAAATATGGAGGA…
PgNBS008-02	451	CACAACAAGATCAAGAAGGGTTTGTGGTCAAATGGAGGTGAGGAAAGATTTGAATGTATCTTGTCTACACGAGGATGACTCATGGCAGGTATTCCAGGATAAGGTCGGCCACAAAACTCTTTTTTATAGTCCTCGCATTGAAGCTCTTGCAAGAGAACTAGTGAAAGAAATGAAAGGCTTGCCATTAGCTTTGATAACTCTTGGAAAGGCAATGTATGGTAAAACTGATACGGCTGAGTGGGAATATGCTATCCAACATATGAGACGGTCATGTTGTGATAACGATGACCCCCTGGATATGGAAAGAATTGTTTTTAGCCAGATCAAGTTTAGTTTTGATAGTTTGCGAAACAATACTTTGAGGAAATGTTTCTTGACTTGTGCATTGTGGCCAGAGGA…
PgNBS009	4969	GACACCCCTAAAAAAACATGGCGCCCGTCAGCGATGGTGCCTCCTCCGACGAGCTAGTGCACCATGAGGGATGGCTCGTCATGGAAGGGTCAGGTTACAGTAGTGTGTCTGAGTAACCACTTACACAAGAGATGCTACTAATGAACCTATAAACCCTGATCTAATTTCCATCATAAGAAAATCTCCAAAACACTTGCATGCACTTTCATTTTCAGTTGCTATTTATACTGAAAATAGAAAAACACTTGCATGCCACATTATCTCCTAATTACTTGTTGAGGCACAAAATAGGCATTTAATTGTATTGCAATGCTGCTGGACTAAGGCTAAGGGTGTTATCTCTAGGGATTGATACATTGGTTTATCAACTGAAGAAGGAGAACATGCCACCATTATAAA…
PgNBS010	2557	ACTTGCCTCAATACGTATTTCCAAATGAAGGTCACACAATAATCTGATTATAAAGACAATTTAGCTACCATACAACATATGAAATGCTAAAAAATCATTTCATTCCTCCTTACATTCCATTCATTTAATCCAAATGTATCGTAAATATTCTATGCCGATCAAAAAAAAAGAGGCAGAGCCATTCTGTTGAAGTAACCCTTTACATTAAAATCAGAACATTGTTGAATGCCTACTTAACAAATCGAACAAATTATACTGACTTTTAACTCTGGGAAGTGCAGTGCGATTAACTAAAATCTTCAACAAATCATTTCCCTTAGTCTCTTGATCTTCCTTAATATCATATGCGGACTGCACAACATTGTGGATGCCATTACTGACCTCAATAATCTCCAGGGT…
PgNBS011	1118	AGCTCTTTCCCACCCACAACCGCTTCATATTCCGTAACAGGATGGGAAGAAAGCTCCGCAAGATAGTGCGAGCCATTGAGGTTCTTGTGGCTGAAATGAAGGACTTTGACTTCAAGCATCAGCAACCACTGCGGGCATACAACCAGTGGCGACAGAAGGATCATGATATCTTTGATCCGGAGAAAATCACCAGTAGATCGAGAGCCAAAGATAAGAAGAAGCTTGTTGATATACTGGTTGGTCAAGCTAACAATGCAGATCTCACAGTTGTTCCCATCGTTGGAATGGGTGGTCTGGGAAAGACCACGTTAGCTCAACTTGTCTACAATGACACTGAAATTCAGAAGCATTTCAATTTGCTGCTATGGGTGTGTGTCTCTGACAACTTTGATGTGGATT…
PgNBS012-01	770	GTGTGATTTGCTCGGAAAATTATAATTATAATCCTTCCATGATTCTAAAGGAGCTAACAAAGTGCGGAGTTTTCTGCCTTTGCATAACCCATTGATTCGTTCGAATTCAGCCTTTGATGTTTTCATGTGACAAACACCTTTTAACAATGCTTTCTGCTGAGACAATTCTTCTATACTTGCACACTCATCCGTGACAATTTTTGCTAGATCATGCATTAGGTCATGCATTTTACATACAATTGACTCATATCTTGTGTCACCAAAATAGCTAGCAGATTTGATCGCCACTTTCTTATCTTGGAGGAAGGACCTCCAAACCAACTCATCAAAAATGAATTCTCCTTTCTGTACTAAATCCATTATTCCCTCTTCTTGAATAAAACCATTTGCCATCCATAG…
PgNBS012-02	529	CCCATTGTCTTGAGAGCAAGAGGCAACCCCCCACATTTATTCACAACACGCCTTCCGATGGTGATCAACTCTGGTTGCTCATCTACACCATTGCTAAATGCTCTGTTTGAAAACAATTCCCATGAGTCTTCTTCACTCAAAAATGTTAACTCATGGCCATGGGGCTTGACAGTGCACATTATCGAGGACACTTGCTTGCTTCGACATGTAACCAATATAACACTTCCCGGTCCACCAACAGAACACAAAAGAGGCTTCAGCACATCCCACTTCCTCTCATCTTCGTTCCACACATCATCAAGAACGAGCATAAACCTTTTTTGGCCAATGACTTGCTCAAGTTTCTTTTGCAACAGCTCAATCGTGTCAGGCATGTCACATCTTCCACTTACAGCCAAC…
PgNBS013	813	GTTCCTTTGACATTTGAGATACTGACCACATATCATCATTCAAGACGTCTTGCCAATCACGTCGTGTTTTCTCCTTCTTGCATAGGAGTCCACCCATAACTTTTACAGCAAGTGGTAAGCCATCACATTTTGCTATAATCTGCAGCCCAATATCTTCTAGCATATCAACTTCTGGTTCATTTTCCTCTCCTGTGACTACCTGCTTCTTGAGCAACGACCAAGCATCTTGTGGAGCTAATTTGTCAACATGATGGTAGGGATGAAAGGCTTTCATGCTTCGGGCTACAGTGTCATGTCTGGTGGTGATGAGGACTCTACTACCGGGGCCACCATAGCTAAAGGGAGTCATTAGATGTTTGTTCCATGCATCGACATCCCACAGGTCATCTAGTACAAGAA…
PgNBS014-01	235	GGCCGACATGTCGAGAAACAGAGGATCATCAACTTCCTGTTGCACGATGGTGGTCCGTCAACTGGAGAAAAAGTGGGTGTGCTTCCCATCGTCGGCGACATAGGAGTCGGGAAGACCACCCTTGCGCAGCATGTCTGCGATGATGAGAGGGTGCGCAGCCACTTTCCAATAATCTTATATTCCAATCTCTCATACACCAGGGCAATGGCAAGGGGTGAGGCAGCGCTTGTTCTAG
PgNBS014-02	1843	TTCATTCAGAACCATAGAATTGCTATCACATCCAAACAGAAGCAAGGGGATTTTATCATGGCGGAGCTCATCATCTCGGCGGTTGTCGGGGACATGGTCGGTAGGGTGATATCTCTTCTCGCTGGCCAGTTCAAAGGCCAAGGGTGCACCGACGCCAAGCTACGGAGGATTTGCCATATGCTCGTCAAGGTTCACAGTGCGGTAGAGGAGGCCAAAGGGAGGCACATCACAAACTGCGGCACCCTCGAGTGGCTTTCGGAGCTCAACGACGGTGTGTACCAGGGCCGTTACTTGCTCGACACGGTCCGATGTAGAGAGCAGGAGCTTGAAGATGACCATGCTGACAAGGTAGGAACACAACCTTTTTCTTTATCCTTGTTTAATCCTGCAAAGCGTGTG…
PgNBS015	2987	TCCTGCTCCTGCTCCTGCTCCTCAAGGAGAAGTAGAAAGTTTTAAAGTTGGTTTATGTCTTCTGCTTCCTCTTTTTCTTAAAGTGCATGGCTTTGCATAAACATATTCAGGTCCAAGTCCAAGGTCGTCCCTTGTTCCGCGTAAGCCCGATTTTCATCCAGTGCGATTCCCTTCAAATTTGGCGCGCTAAAAATACCGGAAGAAAATGTCTTCATATTGGGACATTCCTTTACACGTATGAAATCCAACAGCGGAAATTCGAAATGAATGTTCCTTATAAGGGAAAAAGCTTTGAGGTTGCTGTTATTAAACAAATGCAGTTTCTTGAGGCTTCTGAACACCATCTTATTATTATCCTCCAGCTGTTGTCTCGTCTCTGATTTATATTCTACGTTAACA…
PgNBS016	1183	GATTGGAGCAACAGGCAGGATGATGCTTCTGTTGATAAGTGTCTTGAAGTTTTCATTAGCTGCAGTTTGGTGCCGGCCTTGATGATGGCGTGCATATCCTTCGGCCAACCATCGCCTAATCATGACATTTTTCTTGAAGGGGCGATCAACTGGGAATATACCAAGATACAGCAAGCAGGTTCTGACAGTGTAATCAGACAGACTGGTGTAATTTTCTCTGAGCACACCTCGAAGCCTTGCAAAGTTAGGCTCGTCGTCTTCGCGTTCCAGATACGTACCCAGCTCGTTGCACAATTTATTGCAGAATTTACCCGTGAGTACATTTTCACAGCTCAGTTGGCAGGCCACACTATAAAGAGCAAGCGGAAGACCACCACATTTCTTCAGGAGTTTTGCTGC…
PgNBS017-01	3852	GGATAAGATTCCCTTTAGATTCGGCCTTTGTTCATCATACGCCGCACGCTCTGACTCCCTCTTCTTCCACGCGCAATTCTCGGCCCGCGTCTCACGTCGGCAAGGGTATATTACAGTCCAGTGGAGCACCGACCACGGATCCTTCTTCACTCCTGGATTGCGCCTGGTCTCGTTCTCAAAAAGCATTGCTTCCATGGGAGCTTTCGTGAACGGCCTCGCCGTAGCGGCAGTGGGCTGGTGGCTTGCTCCGGTCATCACCTTCCTGCTGAATAAACTTCTGGCCTACCTCTATGATGCATCTCAAGACTTCATAGATATGAGGTCTGGGACTATGCCAAGACTCAGGTTCACGCTTGGGGAAGTCATGGAGCAGAGGATGCTGATTAAATTATCAAAGAA…
PgNBS017-02	2543	GAGTTTGGGCTATAATAAGCCCAACAAAAGCTAGGGTTTTAGGAAGAGGAAGAGGGAGAGAAAGAGGAAAGGAAACGCCATTTCCACCTTTTTATGTGGATTCACGTCACCCAGAAGTTTAGCGTGCATGCCATTTTCAGTGAGATGTTGGAAGCAGCTTCAGGTAAAAAGGCTGAATATGCTAGCCTTGATGTGATGCAGAAAAAATTAGAGCATGAGCTAAGCACAAAAAGATTCTTATTGGTACTTGATGATGTCTGGTGCAACAAGGATGCCGATGATCAAAATCTGCAACAGTTGATTTTTCCATTGAAATTTGGGTTGGAAGGAAGCAAGATCCTAGCCACAAGTCGAAATAAAGGTGCATTTGCAGCTCTAAGTCCTGAAGTGACATACACT…
PgNBS018-01	1306	AAGGGAACACCTGTCTGTAAAGTGCAACGTTTGTAGATGGAGCAGCTTGCTTGTCGACTCTGGAAGACTCCGAATGGTGCGAGACAGCGACAAGTAACGGAGATGGAATAAACAGGAAATAGCTGGTGGCAACTCAGTAAAGTCACAGTGACAAACATCAAGTGCTCGCAGATTCTTTAGCTTAACCAGGGAGTCATCTTCAAGAAAATGTGTCCAATTTCCAAGAACTATGACGGTGCGTAGGTTTTTCGGGAGTATGTTGATGGCAGCATTGAAGTCTTGTAAGCTGCCCGTGGTGACCGATACATGGCGCACAGTTGAGGGGATACGACGGGTCATGCCAGGCTCAATTTGACAGCAATCTTCGGTTGAAGCTGACACTGCCATATCATGGATCAA…
PgNBS018-02	1015	AAGGGAACACCTGTCTGTAAAGTGCAACGTTTGTAGATGGAGCAGCTTGCTTGTCGACTCTGGAAGACTCCGAATGGTGCGAGACAGCGACAAGTAACGGAGATGGAATAAACAGGAAATAGCTGGTGGCAACTCAGTAAAGTCACAGTGACAAACATCAAGTGCTCGCAGATTCTTTAGCTTAACCAGGGAGTCATCTTCAAGAAAATGTGTCCAATTTCCAAGAACTATGACGGTGCGTAGGTTTTTCGGGAGTATGTTGATGGCAGCATTGAAGTCTTGTAAGCTGCCCGTGGTGACCGATACATGGCGCACAGTTGAGGGGATACGACGGGTCATGCCAGGCTCAATTTGACAGCAATCTTCGGTTGAAGCTGACACTGCCATATCATGGATCAA…
PgNBS019	748	CTGCAGTATAAAAAACAGTTTTTGAGGTCGTCTGGAAGGTCATGGTAGCTCAGATTGAAAATTGCTCGGACATGATCATTGTTTGACAACTCGCTTCGAAGCTGATTGTACTTTTGAGTCCAAATGTCTAATCGTTGTCTTGAAGACAACATGCCACCAATGGTAACAATTGCTAGAGGTAGACCATGACACCTGTCAACTATAGAAGTAGCAATCATCTCAAGATCCTTGGGGCACATGTGGCCCTTCCGGTTGTAAAAGGCCCTTCTACAGAAGAGGTCAAATGCATCAGACTTGCTCAATGGCTCGAGCTCAAGATGACGGTTGGGAGAAGAAATTCCGGCGACATGGTCCTTCCGGGTCGTAATGATGATCCGACTTCCCGGGAGATCCTGGAGA…
PgNBS020-01	1072	CAACAAGCGTGTGAGATATATAATGTCCCATGGAACATAAGTGCCTCTTGGTGTATCCATAACGTCCAATGTTTCCAAACACTGCAGCCCTCTCATACGGGTTGGCAATTTTATGCAGACATCACATACAATCTTCAGATATACAAGATGGAACAATTCGGATATCCCAGTGAGGTCTATAGCCAGGTCTTGGTCGCCATTATGATGGCCAGATAGCTGAAGGTTCAGAACACGAACAAGCTTGAACTCTGCAATGCAGGGCATGCACTCTGATAATCCAAAAACTCCAAGTGACCGCACATGGGACTTTGTGATGTTTGCTGGAATCTTGGCATATTTTGCATCACCAAGTTGGAGAGACAGTCGACAGACCTTATGAGAAAGTGCCATATTCTTCCG…
PgNBS020-02	783	CCTTCTGTTGCATCGATGAAACCTTCAGCCATCCATTGCTTCACCAAATCATCCTTGCAAAATGTGTAGCCCTCTTGACACATACTAAGATAGATCAAACATGTCTTCAAATAATGAGGAAGATTGTTCAAGCTCAGACTCAGTGCTTGTCTCGTTATTTCTGAGGTAGGATTTGCCGAGAAAAGAGAGCTCAGCGACTCACAGATGTACCTCAATAGATCAATTGTCATGGCAGGCTGGCTTGCCAGGAGACTAGCTATGCTGATTGTTGCTAGCGGCGAACCACCACATAGTGCAACAATTTCGTTTAAATCCTCTTTGAACTGTTCAGGGCAATAACTTTCAGAGCCGTAAAGTCTGTTAAAGAATAGCTTCCTAGAGTGATCATCATCTAGGGGT…
PgNBS020-03	1027	GCCCAACTTAAAATTAATAACTATTGCATCCTTTATATCCAGTGTTTCCAAAAAATTTAGCCCACGATTTGGCAGTTTTATGCGGACATCACATGCAATCTTCAAATATTTCAGTTGAAACAGTTCTGAAATCCCAGTGAGGTCAACTTCGTTGCCGCGAGGACAGGAGAGTTGAAGATTTAGAACACGAAGGAGCTTGAACTCTGTAATACAAGGCATAAAATCAAATAATCCAGAAAACCTGAGTGACCGAACTTGTGGCTTCACGATGTTTGCTGGTGTCTTGGCATATCCTGCATCGCTAAAGAGGAGAGATACTCGACGGGCCTTATGAGAAAGTGCCACATTCTTTTGGCTGTAGTCTATTGCCACAATAAAATTCTCTTCTGCAGACTTGTG…
PgNBS021	1654	CTTGAGTTTCAGAGGTACAGATACGCGCAAAACCTTTACGGGGCATCTATACACTGCATTGAAGCAGGCGGGAATTCGGCCTTTTATAGACGATGAAGAACTACCAACAGGCAAAGAAATTAAGCACGAGCTTAAAAAAGCTATCCGAGAATCAAAAATGTATATTATTGTTTTCTCGGAAAACTATGCTTCTTCCAGATGGTGCCTTGACGAGCTTGTCGAGATCCTTGAGTGCAAGAACACAATGGGACGTTTGGTTATTCCTCTATTTTACCATGTTGATCCATCTGTTGTACGTTATCAAACTGGGAGCTATGCAGAAGCTTTTCAACACTTTGTGGCAGTTTTGGAGAAGCGGCCAACTGTGGAAAATCTTTTCAACAGTTGGTGGCTGAGTTG…
PgNBS022	1126	GTGACAGACAGATGGCGCACTGTTAACGGGATGTCACAGTTCGTGCCATCGTCAATACGGAAGCAGTCCTCCGCTGCGACAGACCTTGCAAGATCATGGAGTAAGCCATGCACGAAGTAGTACGTCTTGGATCCAAGCTTGATTTCCTGGAAGAATGAGCATGAAAGGAGCTGATCAAAATATTCTCTAGCAATGTCTTCCATCCTTTTGTCGGCCATGTCTTGTGGTTGAACAAAACCCTCGGCAATCCAAAGGCAGGACAAGTGTGCTGGATCAAACTTGTAGTCCTCTGGAAACAAACTGCAATATGCGAAGCACCGCTTGAGGTGTACCGGTAGGTACTTATAGCTCAAGCGCAGGGCAGGTAGAACAGCATTGTCTTGTAATCCTGTTTTCATG…
PgNBS023	1909	CGGATTCAACTGTATCATTCGTTGTCTTCACATTGGTAGAGATTTACTATATCTTCTGTGGGCGCCAATTGGCTTCCCCCCCCTCGCCTGTGAATTCTCTATTTTCAGAAATTAATGCGTCTGAAATAATTGAAAACATACTCACAAGGAAAGGGAGAAATTTCTGTGGTTATGGCTGTGCTTTGTGGAGGATTAAGTCAAGTTGGCCTGCAAGTTGGACCTGTCAAACGCCTCAGGAGAAAATTAGAACAACTTAAACCTGCAAAACGCCAGGAGAGGAAGTTTGAAGAGCTTAAACAAAAAGTTGATCTTTTCAATTTTGTGAGGGAATCTATAGAAAGAAATAAAATCAAGCGACTATTGCAGGGGGATATGCCAAGACAAGAATGCAAAACATGG…
PgNBS024-01	3554	GTGAATCAAATTAGACAAAACAAATTCAAAGTTTGAGCAAATAAAATGGATACCGGAACATGGATAATCAGACCTCATTTCATTGAAAATGATGGTAAGTTCAACCAAACAGCATACACCATCAAGTCAAGTTAAGTTCTGGATACAAAATTCTCGACATTATTTAATAGAAAAAGGGGAATTTTCCTGGATACAAATGGAGGCACGGAAGGAGCCGATATTCTGAAGCTAGCTAGATTGTATTACTACTGCCTTGATCTAGTTCTAAAAACTCCAGAAAATGTAGACATGAGAAGAACATCTAGTAGCTCAGACTTTTAATTAAAATGAAGGGATTGGGAAGGAGGAATGACATAACAGTTTATGCCTAGTTATTACAAAGGTGATGAAACATTCTAT…
PgNBS024-02	3564	GTGAATCAAATTAGACAAAACAAATTCAAAGTTTGAGCAAATAAAATGGATACCGGAACATGGATAATCAGACCTCATTTCATTGAAAATGATGGTAAGTTCAACCAAACAGCATACACCATCAAGTCAAGTTAAGTTCTGGATACAAAATTCTCGACATTATTTAATAGAAAAAGGGGAATTTTCCTGGATACAAATGGAGGCACGGAAGGAGCCGATATTCTGAAGCTAGCTAGATTGTATTACTACTGCCTTGATCTAGTTCTAAAAACTCCAGAAAATGTAGACATGAGAAGAACATCTAGTAGCTCAGACTTTTAATTAAAATGAAGGGATTGGGAAGGAGGAATGACATAACAGTTTATGCCTAGTTATTACAAAGGTGATGAAACATTCTAT…
PgNBS025-01	3434	TTGAAAGTTACCAGCTGCAAAGGAAGGCTGGGAAAAAGGTTTTAGTTAATCCTTTTTCCCGTTTAAAGCTGGAAACAAAGTTGCTGAAACTCAAGGCGAGGTTCATTGAACTTGTGGAGAAGTTTCATCATCTCGACGGCAGATCATCTTCTTTATTTACCAAGAAAGTGGTAGACAAGGATGACAGTGTTGACTTTGCTCCAAATCGTCGTACTGTCTCTTTCATATTTGATCGTGTTTATGGTAGACAGGACGATGCCAATAATATAGTGAGCTGGTTACTAGACGATTCTTGTGATGAACCTGACCAAAACGTTTCTGTTGTTGCCATTTGTGGTATGGGCGGAGTTGGAAAAACAACTATTGCTCAGCTTGTTTTTGACGACATTAAGGTGCATA…
PgNBS025-02	3176	TTGAAAGTTACCAGCTGCAAAGGAAGGCTGGGAAAAAGGTTTTAGTTAATCCTTTTTCCCGTTTAAAGCTGGAAACAAAGTTGCTGAAACTCAAGGCGAGGTTCATTGAACTTGTGGAGAAGTTTCATCATCTCGACGGCAGATCATCTTCTTTATTTACCAAGAAAGTGGTAGACAAGGATGACAGTGTTGACTTTGCTCCAAATCGTCGTACTGTCTCTTTCATATTTGATCGTGTTTATGGTAGACAGGACGATGCCAATAATATAGTGAGCTGGTTACTAGACGATTCTTGTGATGAACCTGACCAAAACGTTTCTGTTGTTGCCATTTGTGGTATGGGCGGAGTTGGAAAAACAACTATTGCTCAGCTTGTTTTTGACGACATTAAGGTGCATA…
PgNBS026-01	2242	TTGGAACGTCTTCTTGAGCTTCAGGGGTGAAGATACACGGAGAAACTTCACCGGTCATCTATACAAAGCTCTAGATCGGACTGGAATCCAGACCTTTATGGATGATCCCGAGCTACCAAGAGGAGAAGAAATATCACCTGCGCTGCTGAAGGCTATCCAAGAATCAAAGATTTCTATAATTCTGATCTCGAAAAACTATGCTTCTTCAACGTGGTGTCTTGATGAGCTTGTGAAGATCCTTGAATGTAGGAAAACAATGAGACAGTTAGTTCTTCCTGTATTTTATAATGTTAATCCATCGGATGTGCGTTATCAACGCGGGAGTTTTGCAGAAGCTTTCGTAAAACATAGGATCCGTTTTGTGGGGGACATTGAAAAGGTGGAAAAATGGCAAGCAGC…
PgNBS026-02	1610	TTGGAACGTCTTCTTGAGCTTCAGGGGTGAAGATACACGGAGAAACTTCACCGGTCATCTATACAAAGCTCTAGATCGGACTGGAATCCAGACCTTTATGGATGATCCCGAGCTACCAAGAGGAGAAGAAATATCACCTGCGCTGCTGAAGGCTATCCAAGAATCAAAGATTTCTATAATTCTGATCTCGAAAAACTATGCTTCTTCAACGTGGTGTCTTGATGAGCTTGTGAAGATCCTTGAATGTAGGAAAACAATGAGACAGTTAGTTCTTCCTGTATTTTATAATGTTAATCCATCGGATGTGCGTTATCAACGCGGGAGTTTTGCAGAAGCTTTCGTAAAACATAGGATCCGTTTTGTGGGGGACATTGAAAAGGTGGAAAAATGGCAAGCAGC…
PgNBS027	1902	GGCACACCAGATCATCAGGAAAGTCAACCATAACACTACTCTTGAATCTTAGATCTATTAATTTTCGACCACTACAATCATCTGCATCTGGCCACTGTGAGCCGCAACTTTTAGATAGGAACGCGTATTCTTGGTCCGTGGCAGCTATAGATCTTGCGACATCTCTAACAATATCATGCAGTTTGACAGTGTCATCTTGGCCTCCAAGCAGCAACGAAGAAGCTTTGAGGTTGGCAACCATTGAGCCTACTCTAATTCTTGCATCTTCCATTGTATTGAAATCTCTAAGATATCCTGATCCCTTTGCAAGTTTGAACACCTCTTCGAGTTGAATCTCTGCATCTTCAACAAATAATGAACAGAATAAAAGGCATGATTTAGCATCTTTGGGTAAATGCT…
PgNBS028-01	6397	CTGGAAGATATTTGCCATCTTGATACCCAGGGACAAATCATATTGATTTATGCCTCGATATATGCACAACAGGCAGTTGAAACAAGGCATGCTAAGATGCTAACTGATGTCTCAGTGTCATCACGATAATCTAAACCGTGTCTTCTTTTGGCGACGAATCTAAACTGTGTCTTAGTGTTTCATAGGTCTATACATTCATCTACATGGCAAATCAACGTGTACTCTTTCACAAGGAAGATGGTAGTCCCTGTTCTTGTCTGACATGTAGTTCATCTAACAGATGCATGCAGGTGTATCCATGTACACATGGTGCTAATGGTGCAGAACATCAGGGCGTGGATGATGAGCCCCTCGGTCTCAGCCCCAAGTTGCGCCGGTGATGTGGGCCCAGGCGGTGCC…
PgNBS028-02	587	TAAACTACTTATATTGACACATTCTTGTGACGACACATTACGGGATAGTTCATGCAATAAATCGTGCATCACATAGTATTGATCATCATACCTATCAACTCCCTTCATGAGAAAACCATTGTCTACTAGTTCCTCTAAATAATTATTATCGTTTTGGTAACTAGAGTCTATGATACCTATGGCAGTCCAAAAGCTAGTAATTTGCAAATTATAAAACTTATAATCTTCAGGGAACAGAGCAAAATATGAAAAACATTTTTTTAGTAGGAAAGGGAGGTAATCATAGCTAATTTTCAGAGAAGGCATAATATCATCATCATTTTTTGCATTTTGCCACTCATTCTTTTCCAGAACTCTAATCCAATATTCCCGAGAAATGTTATTCCTTAATAACCGACC…
PgNBS029	1127	ATAACCAGCCTCTAGTTCTTTCAGTATCCGGCAATCTATTAGATCCATCAACACATGATGTCCTGTCTCGTAAGCCTTCTCAATAGAATTGATGCAGCCGAGGTATCCTTCCAACATCCAGTAAGTTATCAGTTCATTGTAATGCACACTTCCACATTCGCGGAAGATGTGTCTGCCTAGCCAACAACAGTCAACTAAAACACTTCTTGGCAACAGGTCCCCACTGCATAGTAACTGCACAAAGTCATAGTTTTCATCACTAGCTGCTTCTTCCAAGGCACTTTCCAGTGATTGTAGCCCGGAATCCTGTTTCTCAAAGTAATTTAAAACTTTTGCTAGCAAAATTATCTTAGCTGGCAATCCTTTACATTTTTTGACAAAAGCATTGCCCAACCTTTT…
PgNBS030-01	1474	CAGAGGTTGACTCACAAACCCATATATCCAAATCTAACACCATTTGTAATCGCTATTTCTTTGCATAGAATCACCATTGATCTTCCGTTCCATCTGGGATTCTCAATCTTGTTTTACTCCTTCAACTTCTATATCCATGGCTTGTACAAGTATCCAGTCTGTTTCTTCTCGGTCTCCTTCTTCAGCCCCATCTTATGATGTCTTTTTGAGCTTTCGAGGTGCAGATACGCGGAAGACCTTTACAGGACATCTATTTGTTGCTTTACAACAAGCAGGAATTCAAACATTTGGAGATGATTCCGACCTACAAATGAATGAACAACTACAATCGGAACTAAAGAAAGCAATCCAAGATTCGTACATATCGATTGTTGTTTTCTCAAAAAACTACGCTTCTTC…
PgNBS030-02	743	CAGAGGTTGACTCACAAACCCATATATCCAAATCTAACACCATTTGTAATCGCTATTTCTTTGCATAGAATCACCATTGATCTTCCGTTCCATCTGGGATTCTCAATCTTGTTTTACTCCTTCAACTTCTATATCCATGGCTTGTACAAGTATCCAGTCTGTTTCTTCTCGGTCTCCTTCTTCAGCCCCATCTTATGATGTCTTTTTGAGCTTTCGAGGTGCAGATACGCGGAAGACCTTTACAGGACATCTATTTGTTGCTTTACAACAAGCAGGAATTCAAACATTTGGAGATGATTCCGACCTACAAATGAATGAACAACTACAATCGGAACTAAAGAAAGCAATCCAAGATTCGTACATATCGATTGTTGTTTTCTCAAAAAACTACGCTTCTTC…
PgNBS031-01	837	AGGTATATATTATTCTCTTCTATCTTTCTGTCATTTTGTATTATTTGGATGACTGATACTCAAGTACCCTCGATCCATTATACTAACTTTTTATTTTTTTTTCAATTTTTTCCGCGCACCAAAAAATTCATTTAGGGATAAATTTATACTAATATTTGGAATGCAGACAAATTTAAAGACAACATCTTCTTCGTGGCGGTCTCAAAAACGTTTGACATCAAAGTCATTGTTAGGAAATTATTTCAACAGAAGGGTTGTTCGGATAAGATGCTTGATTTTCGTAGCGACGAAGATGCAATAAACCAACTAAGACATTTGCTGAAGGGAATAGGAGGAGGACCTGACCAAAAACCTATACTCTTGGTTTTGGATGATGTTTGGTCTCCCGTATTCGGATCT…
PgNBS031-02	946	CAAGGAAATGAATCACATAAGCGAGAAAATAGATTCCATGCAGTACCGGACTACTGGAAGTAGCAAGGCAATTAGTAATATTTATTCTGGTTATTCAGGCTTAGCGGAACTCCCAGAACTTATTGTGGGATTGGATTTGCCGCTTGACGAGTTGAAGGCGATGTTGTTTAACGATAACGTGTTTGGGACGCCAGCGGTGGTTGTACTTTCGGCTCCTCCTGGCTGCGGGAAGACCATATTGGCGAATATGGTATGCCATGATCCTGAAATTGAAGACAAATTTAAAGACAACATCTTCTTCGTGGCGGTCTCAAAAACGTTTGACATCAAAGTCATTGTTAGGAAATTATTTCAACAGAAGGGTTGTTCGGATAAGATGCTTGATTTTCGTAGCGACGA…
PgNBS031-03	1508	TTACCATACATCTTCCAAGCAAGTTGAGGAAGAGATCGATCGAATACTATCTATCTATCTAATTCAATTCCCCTTCACCAGGCCAAATCCACATTGATTTTTGATCTAATTAATATAGCTCGAATTGAAATTGCGAGGGAATTAAAGTGCATATATATAGAGAGATGGTGATTGAGATACTTGTTGGAATTGCAATAAATGAACTAAAGACACAAGTCGTGGAGTTTATTACATCCGTAGCAACATTTGAGTCTAAATTCAATAGCATCCAAGGCACTATGCACGATATTTCTCCGACTGTTGAGGATTTGGAGACTATAAACAAAGAGCTAGACCGTCCACCAAATCAGGTTGACATGTTTAAAGAGGTGATGGATCAGGGGAATGAGCTCATTCGTA…
PgNBS032	1052	GGAATAAGGCAAAATATGGGAAACATTTTTTCAGATGGGAAGGAAGGTAATCATAGCTAATCCTGAGATGTCATAATGCCATCATCATTTTCTTGTTTTTGCCATTTGTTGTTTTCGAGAACTTCCATCCAGTGCTTCCGAGAAATCTCCTTCCTCAATAATCGACCAACGGTTTTGCCTGCTAGAGGTGAACCCTTCAATTTCTTAGCAATAGCCCGTGCAATACTAGCTAGGTCACCTTGGTACTCAGGTTTTTTTTCATCAAATATGAATGCTTCAAAGAATGTGAAGAATTCATCAGACTCGAGGCCTTTTAGTTGTATTGAAGGTGTTGTTTTCACCATTTCAGCTATGGATGGAAATCGAGTTGTGACGAGAACCATGTTACCCTTGGTTTCC…
PgNBS033-01	1589	CACAGGTAAATTTTTAACTTTGTTCTACATTGTTATGCTGTTTAGTAGTAATTACTGCATGAGTTCGTATTGCTTTCCCTAATTTTTCTTTTTAAAAAAAACTTAAAACCAAAAGTCCAAGTCTCAAAAATTCATGAAAAGTTTTGTATAATCTCGATCGGTAGTGTATTTTTTTTTCTTATAAAAAAGATTTGTCGAGTATCCTTAATAGGAATTTGTTAACGAAGACATACAATTAAGTGTTGTAACATTTTTTTAACATATATGTAGTCTTCTACTTTATTTAAATCCAAAGGAGGTTAATGCTAGTTCTAAATCCCGAGTCCCGAACAAATCTCGGGTCAAATTCATCCAAATAAGGGGCTTTAATCCATTGACCCAATTAGTATATTCTTGGAT…
PgNBS033-02	2241	TTCCATTGGAGTTGTTGGATAAATGTTGAGGCTGCTGACATGACAGAGTTTGGAAGATTGTAATGGCTGATAGAGAAGAACGGGCCCTGCTGCCTGCTTGCCCACTTGAACATTGGACTTGACTCGCTCAATTCACACCCACCACAAACCCAACCCTCCGACAAAAATCAAAGAAGAAAAATAGAAACGCTTGTAGTCTAAACCCTTTGTGGGTATAAAGTTTTTGGTGAGATTTTTTTTGTGGGTATTTAGTTTTTGGTGAGAAATTTTCAACTTTCCAACATAAAATTTAGATTAAACTCATCATCGGAGTAAATATGGGTGAGGCAGTTGTGAGTTTTCTTGTGGAGAGGCTGTGTGATTTGCTGCATGAACAAGTAGAAGAAGTTCTACAAGGAG…
PgNBS033-03	2836	TTCCATTGGAGTTGTTGGATAAATGTTGAGGCTGCTGACATGACAGAGTTTGGAAGATTGTAATGGCTGATAGAGAAGAACGGGCCCTGCTGCCTGCTTGCCCACTTGAACATTGGACTTGACTCGCTCAATTCACACCCACCACAAACCCAACCCTCCGACAAAAATCAAAGAAGAAAAATAGAAACGCTTGTAGTCTAAACCCTTTGTGGGTATAAAGTTTTTGGTGAGATTTTTTTTGTGGGTATTTAGTTTTTGGTGAGAAATTTTCAACTTTCCAACATAAAATTTAGATTAAACTCATCATCGGAGTAAATATGGGTGAGGCAGTTGTGAGTTTTCTTGTGGAGAGGCTGTGTGATTTGCTGCATGAACAAGTAGAAGAAGTTCTACAAGGAG…
PgNBS034	2874	AACAAATTTTTTCTTCTAAAACGAGCATCTTTTAGGAATGGAGGGAGTATATAGAAAGTGAATGGAAAATAATTTTTTTTTAAAAGTACCTTTATGAATTTCGGTTATCACAGTTCTAGATTTTGACACCGTCGAATTGAATTATGGGGATGTTAGAGATTTTGTGCCAATCCTCGCCTGTATTCCGTTGACATCTTTTAATCAGTTCGGGACAAAACCATATTCTGAGTTCTTTGAGTGTAGAAGGAAGAGAATATTTAAACACCATGTTTGGACACTCATAAATCTCTAAACGTTGGAGAGATGTCTGATAGTTTACAAGCCACCGTGGTAAATACCTCAACTTCGGTAGTCCTTCAACAGCTAAAATTCGAAGCCTTGAGAGACTACCAATGTCTT…
PgNBS035-01	3691	CTCAACAACTTCACACTGTTTGTGGACACGCTCACGCTCTGCTCTGTCTGTAATTTCTGTCCTGCTTCCTACCGCCTAGCTATCTTTTGCAATAATGTACAAGCACAGTTGACGTCCCTCTTCTTCTCGGAAATAATGCATCGGCCATACTTGCTCTGTAACTAAAACTTGAAAAACCATCGAAAAATTATGATCTGCTGCCGTTGGCACTCGTGTATCAGAGTTTAGCGTACGTGCTTAATTTGATGAGGTAATTTCAGCATTATTCTGCTGGTGCGTTGTGATATGGAAAGACGTAAATGATATTAAAGTTTTAGAGAGCATTGTCATCAACTCGTGGACCCAGGTTGGCTCTCGAATTCTGAGTTTCTTCATGGCAGCCGTAGTTCAAGCAAGTGC…
PgNBS035-02	3407	CTCAACAACTTCACACTGTTTGTGGACACGCTCACGCTCTGCTCTGTCTGTAATTTCTGTCCTGCTTCCTACCGCCTAGCTATCTTTTGCAATAATGTACAAGCACAGTTGACGTCCCTCTTCTTCTCGGAAATAATGCATCGGCCATACTTGCTCTGTAACTAAAACTTGAAAAACCATCGAAAAATTATGATCTGCTGCCGTTGGCACTCGTGTATCAGAGTTTAGCGTACGTGCTTAATTTGATGAGGTAATTTCAGCATTATTCTGCTGGTGCGTTGTGATATGGAAAGACGTAAATGATATTAAAGTTTTAGAGAGCATTGTCATCAACTCGTGGACCCAGGTTGGCTCTCGAATTCTGAGTTTCTTCATGGCAGCCGTAGTTCAAGCAAGTGC…
PgNBS035-03	3836	ATTGTTAAATTTACAACATTTTTTTGTTATTTTCATAACAAAAGTGTTGTTGTAAATATATAGCGATGATAAAAATCATATCTATAGCGACATTCTTATTGTAGATTTAATATTTTTCTAAAATAAATATGAGTTGTCTTGGGAGTAGAAAGATAATTGAATTTATAGAACAGGACCCACGAATTTATAATTACTACCGCTAGTAGTATTCAACACCTACCGCCTAGCTATCTTTTGCAATAATAGTTGACCTCCCTCTTCCCTCTTCTTCTCGGAAATAATGCATCGGCCATACTTGCTCTGTAACTAAAACTTGAAAAACCATCGAAAAATTATGATCTGCTGCCGTTGGCACTCGTGTATCAGAGTTTAGCGTACGTGCTTAATTTGATGAGGTAA…
PgNBS035-04	3552	ATTGTTAAATTTACAACATTTTTTTGTTATTTTCATAACAAAAGTGTTGTTGTAAATATATAGCGATGATAAAAATCATATCTATAGCGACATTCTTATTGTAGATTTAATATTTTTCTAAAATAAATATGAGTTGTCTTGGGAGTAGAAAGATAATTGAATTTATAGAACAGGACCCACGAATTTATAATTACTACCGCTAGTAGTATTCAACACCTACCGCCTAGCTATCTTTTGCAATAATAGTTGACCTCCCTCTTCCCTCTTCTTCTCGGAAATAATGCATCGGCCATACTTGCTCTGTAACTAAAACTTGAAAAACCATCGAAAAATTATGATCTGCTGCCGTTGGCACTCGTGTATCAGAGTTTAGCGTACGTGCTTAATTTGATGAGGTAA…
PgNBS036	2885	GTTTTATTTTAGCTCAAACTTAAATTACGAAGAACACCAACGTCCTGTCAGTTAACATATAGAGATATATACTAACACAAACCGAATACAACTTCACCCGTTTGCTGAAAAACTAAGCCAATCCCCCATTTGACCTTAAACCAGCCGGCCGGAGATGGCCGTGACGGACTTGTTTGCCGGAGAAATCGCCACCGAGCTCCTCAAAATACTTTTCAACATCTCGAGAAAGGCGTGCCTCTGCAAGCCAAGTGCCGATCAGCTCATCGATTCCATCAAGGAGCTCTTACCCATTATCCAAGAAATCAAATACTCCGGCGTCGAATTGACTGCCACCCGCCAACGTCAGCTCGACGATCTCTCCAAAACTCTTCGCGACGGCCTCGAACTCGCCGGAAAAGC…
PgNBS037-01	3898	CTCTAATACCCACTTCTTCTTCTTTCTGCCACTTTTTTCTTTGATCCGGAAAAAGAAAGAAAGAAAAAGAATCGTTGGAACATAATGACCGGGTGCAGACTCGATAAATTATTGGAAGTTTCGTCCAACTCTACACTCAATTTCTGAATTTTCCACTATTTATTTATTTATTTATTTCTAAGCAAGTATACTGTCATTCATATAATCATACATTCTTCTTCTCCTGGTGTTATAAGCCGATCCGTTCAATTTCTGATCTCTGTTTGATCATTTTCGACTATTTGCTGTCAATGGCTTCTACTAGTAACCAAACTCATGACTCCTCTTCTTCTTCAAGTAGTAGTAGTACTCCTCCTTGTTGGAGTGTGTTCTTGAGCTTTAGAGGTAAAGATACACGCA…
PgNBS037-02	4014	CTCTAATACCCACTTCTTCTTCTTTCTGCCACTTTTTTCTTTGATCCGGAAAAAGAAAGAAAGAAAAAGAATCGTTGGAACATAATGACCGGGTGCAGACTCGATAAATTATTGGAAGTTTCGTCCAACTCTACACTCAATTTCTGAATTTTCCACTATTTATTTATTTATTTATTTCTAAGCAAGTATACTGTCATTCATATAATCATACATTCTTCTTCTCCTGGTGTTATAAGCCGATCCGTTCAATTTCTGATCTCTGTTTGATCATTTTCGACTATTTGCTGTCAATGGCTTCTACTAGTAACCAAACTCATGACTCCTCTTCTTCTTCAAGTAGTAGTAGTACTCCTCCTTGTTGGAGTGTGTTCTTGAGCTTTAGAGGTAAAGATACACGCA…
PgNBS038-01	3908	TCGATCACTTTTGTATGAAAAAATCTAGCTGGTTTGTATGGAAATCTCCTTGGTTCTGGGTTGTATGGTTTTTTGTTTAATCTTGTGATAAGAAAAATACATGTTCATTGAAATTATAATGAGAACATGCGTACAGGGCCAATAATACTGGCATTTGTTTGTTTATTTGTTTACTGAACCTTCTTTTGTTTGTTTCTATGCAATCAATTATTGTATTTGGTTGGATGAGCAAGCTTCCACTAGTTGTTACCATTGTCAAAGCTGTTGCTGTCTTGCATTTCCTTCTAAGTTAGGACAATAGCTTGCTCTAATTCCATTTCCAATGGCCTTATCGTCGTTGTCTTCTTCTACTTCTAGTTGTATAGCTGACCATCGATGGATTTATGATGTGTTTGTGAG…
PgNBS038-02	3741	CTTGAAACACTACCCTTCCCTTTTGTTTTGATATATTTTATTTGCATACTATTGTTTCTTCCCATGAAGCTGTTTTTTAATATTCCTACCTTCGTTTTTCTTTTTTTGATCAAGCAGCTAAGTTAGGACAATAGCTTGCTCTAATTCCATTTCCAATGGCCTTATCGTCGTTGTCTTCTTCTACTTCTAGTTGTATAGCTGACCATCGATGGATTTATGATGTGTTTGTGAGTTTTAGAGGTAAAGATATCCGCAAAAGCTTCATGGATCATCTCTTTACTGATTTCAAACGAAAAGGAATTTTTCCTTTTCGTGATGATAAGCAGTTAAAGATTGGAGGAGAGATTTCTCCTGGACTCGACTACGCCATTAGAAAATCGAGAATTTTAGTAGTTATGT…
PgNBS039-01	812	TAATTTGATGGAGCTTTCAGAAAATATTATAAGATACGTTGGAGGGCTTCCATTAGCTCTTAAAGTTTTGGGTTCAAGTTTGTTCGACAGACCCATGGTACAGTGGGAAAGTGTCTTTGGAAAATTGAAAAAAATTCCCCACAAGGATATTCAGAAAAAACTTAGAATAAGCTATGTTGCACTTAATGATGATATAGTGCAGGACATCTTCCTCGATATTGCATGCTTTTTCATCGGAATGGACAAAGACAATGCAATCAAGATTCTAGATGCTTGTGGTTTCTTTTCAGAAATTGGAATCAGCAATTTAAGGGAAAGATGTTTACTAAAAATTGACTGGAGCAACAGACTGCGAATGCATAACCTGATTCAGGATATGGGACGAGAAATTGTTCGCGA…
PgNBS039-02	1106	GGATTTTAAGGTTACCAGTGTTAATACAAGAATAAGTTTTGTGGAACGAAGACTTAGTTCAAAAAAAGTCCTCATAGTTCTCGATGATTTAGATGAAATAGTACAATTGAAATCATTAGCAGGAAATCGGAAATGGTTTGGTCCAGGCAGTAGAATTATCATCACGACAAGAGATTCGCGTCCACTAGATATATTTCAAGTAGATATGAGGCACGAGGTGAAGGAATTGGACAACGACGAGTCCTTGGAGCTTTTCAGATGGCATGCTTTTAGAAATACAACCCCCTTGAAAAACAATTTGATGGAGCTTTCAAAAAATATTGTAAGCTATGTTGGAGGGCTTCCGTTAGCTCTTGAAGTTTTGGGTTCAAGTTTGTTCGACAGACCCATGGTACAGTG…
PgNBS039-03	1389	ATTTATTCCCCAAATACTTGAATGTTACTGAGCATCAAGTTGGCATCGATTCTCGTGTCAAGGAAATATGTCAAAAATTAAGCATTGGGTCGAATGATGTTCGTTTCATTGGGATATATGGGATGCCCGGAATCGGCAAAACTACAATTGTCAAAGCTCTCTATAATAAAATTTACAAGGAATTTGAAGGTAGTTGCTTTCTTGAAAATGTTAGAGAAGCTTTTGAAGAACCTCGTGGTCTACATTACTTACTAGAGCAACTTATTTTTCAACTTCTGAAAATAAAAGATTTTAAGGTTACTAGTGTTGATACAGGAATAAGTTTTGTGAAACAACGACTCCGTTCAAAAAAAGTCCTCATAGTTCTTGATGATTTAGACGAAATAAAACAGTTGAAAT…
PgNBS039-04	1331	TGTGTTGATACAGGAGTAAGTTTTGTGAAAGAAAGACTTGGTTCAAAAAAAGTCCTCATAGTTCTTGATGATTTAGACGAAATAAAACAGTTGAAATCATTAGCAGGAAATCAGGAATGGTTTGGTCCAGGAAGTAGAATCATCGTCACAACAAGAGATTTGCGTCTACTAGCTAAATTTGAAGAAAATTTGAGGCACGAGGTGAAGGAATTGAACGGCAATGAGTCTTTGAAGCTCTTCAGACGACACGCCTTTAGAAATACAACCCCCATGAAAAATTTGACGGAGCTTTCAAAAGATATTGTAAAATATGTTGGAGGTCTTCCATTAGCTCTTGAAGTTTTGGGTTCAAGTTTGTTCGACAGACCCATGGTACAGTGGGAAAGTGTCTTTGGAAAA…
PgNBS039-05	1087	TGTGTTGATACAGGAGTAAGTTTTGTGAAAGAAAGACTTGGTTCAAAAAAAGTCCTCATAGTTCTTGATGATTTAGACGAAATAAAACAGTTGAAATCATTAGCAGGAAATCAGGAATGGTTTGGTCCAGGAAGTAGAATCATCGTCACAACAAGAGATTTGCGTCTACTAGCTAAATTTGAAGAAAATTTGAGGCACGAGGTGAAGGAATTGAACGGCAATGAGTCTTTGAAGCTCTTCAGACGACACGCCTTTAGAAATACAACCCCCATGAAAAATTTGACGGAGCTTTCAAAAGATATTGTAAAATATGTTGGAGGTCTTCCATTAGCTCTTGAAGTTTTGGGTTCAAGTTTGTTCGACAGACCCATGGTACAGTGGGAAAGTGTCTTTGGAAAA…
PgNBS039-06	1633	ATTTATTCCCCAAATACTTGAATGTTACTGAGCATCAAGTTGGCATCGATTCTCGTGTCAAGGAAATATGTCAAAAATTAAGCATTGGGTCGAATGATGTTCGTTTCATTGGGATATATGGGATGCCCGGAATCGGCAAAACTACAATTGTCAAAGCTCTCTATAATAAAATTTACAAGGAATTTGAAGGTAGTTGCTTTCTTGAAAATGTTAGAGAAGCTTTTGAAGAACCTCGTGGTCTACATTACTTACTAGAGCAACTTATTTTTCAACTTCTGAAAATAAAAGATTTTAAGGTTACTAGTGTTGATACAGGAATAAGTTTTGTGAAACAACGACTCCGTTCAAAAAAAGTCCTCATAGTTCTTGATGATTTAGACGAAATAAAACAGTTGAAAT…
PgNBS039-07	1630	ATTTATTCCCCAAATACTTGAATGTTACTGAGCATCAAGTTGGCATCGATTCTCGTGTCAAGGAAATATGTCAAAAATTAAGCATTGGGTCGAATGATGTTCGTTTCATTGGGATATATGGGATGCCCGGAATCGGCAAAACTACAATTGTCAAAGCTCTCTATAATAAAATTTACAAGGAATTTGAAGGTAGTTGCTTTCTTGAAAATGTTAGAGAAGCTTTTGAAGAACCTCGTGGTCTACATTACTTACTAGAGCAACTTATTTTTCAACTTCTGAAAATAAAAGATTTTAAGGTTACTAGTGTTGATACAGGAATAAGTTTTGTGAAACAACGACTCCGTTCAAAAAAAGTCCTCATAGTTCTTGATGATTTAGACGAAATAAAACAGTTGAAAT…
PgNBS039-08	344	TGTGTTGATACAGGAGTAAGTTTTGTGAAAGAAAGACTTGGTTCAAAAAAAGTCCTCATAGTTCTTGATGATTTAGACGAAATAAAACAATTGAAATCATTAGCAGGAAATCGGAAATGGTTTGGTCCAGGCAGTAGAATTATCATCACGACAAGAGATTCGCGTCCACTAGATATATTTCAAGTAGATATGAGGCACGAGGTGAAGGAATTGGACAACGACGAGTCCTTGGAGCTTTTCAGATGGCATGCTTTTAGAAATACAACCCCCTTGAAAAACAATTTGATGGAGCTTTCAAAAAAAATTATAAGCTACATTGGAGGGCTTCCATTAGCTCTTGAAGT
PgNBS039-09	1350	GGATTTTAAGGTTACCAGTGTTAATACAAGAATAAGTTTTGTGGAACGAAGACTTAGTTCAAAAAAAGTCCTCATAGTTCTCGATGATTTAGATGAAATAGTACAATTGAAATCATTAGCAGGAAATCGGAAATGGTTTGGTCCAGGCAGTAGAATTATCATCACGACAAGAGATTCGCGTCCACTAGATATATTTCAAGTAGATATGAGGCACGAGGTGAAGGAATTGGACAACGACGAGTCCTTGGAGCTTTTCAGATGGCATGCTTTTAGAAATACAACCCCCTTGAAAAACAATTTGATGGAGCTTTCAAAAAATATTGTAAGCTATGTTGGAGGGCTTCCGTTAGCTCTTGAAGTTTTGGGTTCAAGTTTGTTCGACAGACCCATGGTACAGTG…
PgNBS039-10	1053	TAATTTGATGGAGCTTTCAGAAAATATTATAAGATACGTTGGAGGGCTTCCATTAGCTCTTAAAGTTTTGGGTTCAAGTTTGTTCGACAGACCCATGGTACAGTGGGAAAGTGTCTTTGGAAAATTGAAAAAAATTCCCCACAAGGATATTCAGAAAAAACTTAGAATAAGCTATGTTGCACTTAATGATGATATAGTGCAGGACATCTTCCTCGATATTGCATGCTTTTTCATCGGAATGGACAAAGACAATGCAATCAAGATTCTAGATGCTTGTGGTTTCTTTTCAGAAATTGGAATCAGCAATTTAAGGGAAAGATGTTTACTAAAAATTGACTGGAGCAACAGACTGCGAATGCATAACCTGATTCAGGATATGGGACGAGAAATTGTTCGCGA…
PgNBS039-11	1056	TAATTTGATGGAGCTTTCAGAAAATATTATAAGATACGTTGGAGGGCTTCCATTAGCTCTTAAAGTTTTGGGTTCAAGTTTGTTCGACAGACCCATGGTACAGTGGGAAAGTGTCTTTGGAAAATTGAAAAAAATTCCCCACAAGGATATTCAGAAAAAACTTAGAATAAGCTATGTTGCACTTAATGATGATATAGTGCAGGACATCTTCCTCGATATTGCATGCTTTTTCATCGGAATGGACAAAGACAATGCAATCAAGATTCTAGATGCTTGTGGTTTCTTTTCAGAAATTGGAATCAGCAATTTAAGGGAAAGATGTTTACTAAAAATTGACTGGAGCAACAGACTGCGAATGCATAACCTGATTCAGGATATGGGACGAGAAATTGTTCGCGA…
PgNBS039-12	1347	GGATTTTAAGGTTACCAGTGTTAATACAAGAATAAGTTTTGTGGAACGAAGACTTAGTTCAAAAAAAGTCCTCATAGTTCTCGATGATTTAGATGAAATAGTACAATTGAAATCATTAGCAGGAAATCGGAAATGGTTTGGTCCAGGCAGTAGAATTATCATCACGACAAGAGATTCGCGTCCACTAGATATATTTCAAGTAGATATGAGGCACGAGGTGAAGGAATTGGACAACGACGAGTCCTTGGAGCTTTTCAGATGGCATGCTTTTAGAAATACAACCCCCTTGAAAAACAATTTGATGGAGCTTTCAAAAAATATTGTAAGCTATGTTGGAGGGCTTCCGTTAGCTCTTGAAGTTTTGGGTTCAAGTTTGTTCGACAGACCCATGGTACAGTG…
PgNBS039-13	414	TGTGTTGATACAGGAGTAAGTTTTGTGAAAGAAAGACTTGGTTCAAAAAAAGTCCTCATAGTTCTTGATGATTTAGACGAAATAAAACAATTGAAATCATTAGCAGGAAATCGGAAATGGTTTGGTCCAGGCAGTAGAATTATCATCACGACAAGAGATTCGCGTCCACTAGATATATTTCAAGTAGATATGAGGCACGAGGTGAAGGAATTGGACAACGACGAGTCCTTGGAGCTTTTCAGATGGCATGCTTTTAGAAATACAACCCCCTTGAAAAACAATTTGATGGAGCTTTCAAAAAATATTGTAAGCTATGTTGGAGGGCTTCCGTTAGCTCTTGAAGTTTTGGGTTCAAGTTTGTTCGAGAGAACCATGGTAGAGTGGGAAAGTGTCTATGGG…
PgNBS040	1803	TATTCATTGACCTGCTTGGATGTAGCTGGTTTAACAACCAAGAAGTTGTTTGCTTGTATTGACTTTGTAAAGCTCTAACAATTATGTCCTGAATGTAAAGCTCTCTATCCCTCTTAATTCTGGGTTTCAATTAATTGCTAGTTATAGTAATTACATCTCCATACTGGGTTTCAATGAGCTCTCCAATTAGAGCGTCATCCACATCTTTTTCTTCAACAGGAAGTCCATGTAAACACGATGTGTTCCTCAGCTTCAGAGGCGAGGATACTCGCATGGGTTTCACCGGTCATTTATACGATGCCTTGACTAGGCAAGGTATTAATACTTTTAGGGATGATGAGAAACTTCGGGTTGGAGACCTCATCGGGCCCGAGCTCTTAGAAGCAATCGCAGCATCAA…
PgNBS041-01	3854	TTCTTGTGTATATTTAACTTTCAAAACCCTTGTATTACAAAATTCCAATACATGTGCACAGTGCATATCAAAACCTCTTCTTGTTTATTTTTTTTCTAATGATTTGATCCAATTGCTTGAAAATAGAGAAGGAAACAGATAAACTGCAGAAATATGCATCCTCCAATCATGTGCTTGATAATTTTTAAGCATAACAAGATAAACTTTCTAAGTTGCTCATGACATAAATAAAAAGGAGTAGGATAGATATTTCAAGAATGAAGAAAAGAAAACAAAAGACAATGAAAAAGGCAAATAAATCTAATAAAACGAATATGAAGTAAAACATTTAGTTCCCCGCGGAGCATTTTTTCTTTCGTCCTCAGAAGTTTTGACCTTTTGTTTGATCACGGCACATCC…
PgNBS041-02	3833	TTCTTGTGTATATTTAACTTTCAAAACCCTTGTATTACAAAATTCCAATACATGTGCACAGTGCATATCAAAACCTCTTCTTGTTTATTTTTTTTCTAATGATTTGATCCAATTGCTTGAAAATAGAGAAGGAAACAGATAAACTGCAGAAATATGCATCCTCCAATCATGTGCTTGATAATTTTTAAGCATAACAAGATAAACTTTCTAAGTTGCTCATGACATAAATAAAAAGGAGTAGGATAGATATTTCAAGAATGAAGAAAAGAAAACAAAAGACAATGAAAAAGGCAAATAAATCTAATAAAACGAATATGAAGTAAAACATTTAGTTCCCCGCGGAGCATTTTTTCTTTCGTCCTCAGAAGTTTTGACCTTTTGTTTGATCACGGCACATCC…
PgNBS042-01	1705	CAAGTATTTATTATGGATGTAAATTGAGTAAATAACATCATATCCGTTCATTCTATAAATCAAGGACGCAGATTAAAAATTAATTTTTGTAAGTTGAAAATTTTAAATCCCCGTACGCTACACCAAGTAGCGTACAATAAAAAAAAATAAACAATGCCCAGTATGAGGGGCGTGTATCTGTTTCAAAGACAAACAAAGAGCGAAGGTGATGGGACATAGTTCTGCTTAATTGGACATTTTCACCTCTGTTATAGACTGATAGCCGCTGGATCTTTTCTTCTAGCCTCGACTCCTAGCCATCATATTCTGTGCAGAAATTCTCTTTGTGAGAAGTTGTCACAGCTAATTCCCGCATAACATCGTGCATCCTGAATGTCTTCACCCTCCCAGCATCATTAG…
PgNBS042-02	2005	CAAGTATTTATTATGGATGTAAATTGAGTAAATAACATCATATCCGTTCATTCTATAAATCAAGGACGCAGATTAAAAATTAATTTTTGTAAGTTGAAAATTTTAAATCCCCGTACGCTACACCAAGTAGCGTACAATAAAAAAAAATAAACAATGCCCAGTATGAGGGGCGTGTATCTGTTTCAAAGACAAACAAAGAGCGAAGGTGATGGGACATAGTTCTGCTTAATTGGACATTTTCACCTCTGTTATAGACTGATAGCCGCTGGATCTTTTCTTCTAGCCTCGACTCCTAGCCATCATATTCTGTGCAGAAATTCTCTTTGTGAGAAGTTGTCACAGCTAATTCCCGCATAACATCGTGCATCCTGAATGTCTTCACCCTCCCAGCATCATTAG…
PgNBS042-03	852	CAAGTATTTATTATGGATGTAAATTGAGTAAATAACATCATATCCGTTCATTCTATAAATCAAGGACGCAGATTAAAAATTAATTTTTGTAAGTTGAAAATTTTAAATCCCCGTACGCTACACCAAGTAGCGTACAATAAAAAAAAATAAACAATGCCCAGTATGAGGGGCGTGTATCTGTTTCAAAGACAAACAAAGAGCGAAGGTGATGGGACATAGTTCTGCTTAATTGGACATTTTCACCTCTGTTATAGACTGATAGCCGCTGGATCTTTTCTTCTAGCCTCGACTCCTAGCCATCATATTCTGTGCAGAAATTCTCTTTGTGAGAAGTTGTCACAGCTAATTCCCGCATAACATCGTGCATCCTGAATGTCTTCACCCTCCCAGCATCATTAG…
PgNBS043-01	825	TCACAGACAAGGTCAGAAGGTGGAGGGAAGCACTTACGGATGCTGCAAATTTGTCTGGATGGGAACCAAAAGATAATAGGGACGAGTCAGAATGTATCCAGAAAGTTGTAAATGAGGTTCAACATAAACTGGATCGAAAAGTATTAGATGAAGGTCCATATTTGGTTGGTATACATGATCGGACCAGAAAAATTGATTTGTGGTTGCGGGATGGGTCAACTAGTGTTAGCATAATGATGATTTGTGGCATGGGCGGGATTGGAAAGACAACTATTGCCAAATCTGTCTTTAACAAAAACTTCGAAAATTTTGATGGTAGTTGCTTTCTCATGGATATAAACGAACAGTCAAAAACAACTAAAGGTTTCATTGGTTTACAGAAGCAACTTCTTTTGGATA…
PgNBS043-02	952	TCACAGACAAGGTCAGAAGGTGGAGGGAAGCACTTACGGATGCTGCAAATTTGTCTGGATGGGAACCAAAAGATAATAGGGACGAGTCAGAATGTATCCAGAAAGTTGTAAATGAGGTTCAACATAAACTGGATCGAAAAGTATTAGATGAAGGTCCATATTTGGTTGGTATACATGATCGGACCAGAAAAATTGATTTGTGGTTGCGGGATGGGTCAACTAGTGTTAGCATAATGATGATTTGTGGCATGGGCGGGATTGGAAAGACAACTATTGCCAAATCTGTCTTTAACAAAAACTTCGAAAATTTTGATGGTAGTTGCTTTCTCATGGATATAAACGAACAGTCAAAAACAACTAAAGGTTTCATTGGTTTACAGAAGCAACTTCTTTTGGATA…
PgNBS044-01	4382	TGATGTGACCAAGATCATAAGAAACAACCAAGCGACAATGGAAGAGATGCGTACAACTACAAGTTGGCTTAATGATGTGACGAAGGAGAAAGGGGAGATAGAAAAGCTAGAGACGAGGTACCATGAAAGCAAAAAATTCTTATGCGGAGTCTGTCCTTTCTTTCCGCTGCTAAAGATCAGCAGAGACATAGTAAAGAAGACAAAGGATGTAACTGATCTCAGAGATGGAATGAATCTTGATGTCAACACTATATTGACTAAGAGGTCCCCGCCAAGAATTGAAAGGAAGTTTCCCAGGCAAGTAGATGGCATACCATCACTCTACGAGAATGTAGAAGAACTACTTGGGTACCTAAAAGAAAAAACTATAAAGAAGATTGGCATCTGGGGACCTGCTGG…
PgNBS044-02	3302	GGCTTCTCCGTCTATCCTGTCGTCCCCTTTTTCTGATTCTATCTACACAACAAGAAGAAGAAGAACTTGGTGGTTGTTCTTTCAGCAAGAACTTAAAAAGAATGTGGGGCGCGGTGATTGCTCAAGCTATTGGGTCAGCAGTTGTGCCAGCTGCAGATATAGTGAAAGCGATATTCAAATTTTTGAAGCACAAATATGATTATGTGAAGGACCTGGACAGCAATTTCAACAAGCTCAAACAAGTAGAAACACGCCTTTGTGACAAGGAGATTGATGTGACCAAGATCATAAGAAACAACCAAGCGACAATGAACATCCCACATGTCAGGCTGCCTCCACATTGCTTCTACAAAAAAATCCCAAGTTAACAAAAATTCCAAGTGGATTCTTTGATTCTAT…
PgNBS044-03	2365	GGCTTCTCCGTCTATCCTGTCGTCCCCTTTTTCTGATTCTATCTACACAACAAGAAGAAGAAGAACTTGGTGGTTGTTCTTTCAGCAAGAACTTAAAAAGAATGTGGGGCGCGGTGATTGCTCAAGCTATTGGGTCAGCAGTTGTGCCAGCTGCAGATATAGTGAAAGCGATATTCAAATTTTTGAAGCACAAATATGATTATGTGAAGGACCTGGACAGCAATTTCAACAAGCTCAAACAAGTAGAAACACGCCTTTGTGACAAGGAGATTGATGTGACCAAGATCATAAGAAACAACCAAGCGACAATGAACATCCCACATGTCAGGCTGCCTCCACATTGCTTCTACAAAAAAATCCCAAGTTAACAAAAATTCCAAGTGGATTCTTTGATTCTAT…
PgNBS044-04	3445	TGATGTGACCAAGATCATAAGAAACAACCAAGCGACAATGGAAGAGATGCGTACAACTACAAGTTGGCTTAATGATGTGACGAAGGAGAAAGGGGAGATAGAAAAGCTAGAGACGAGGTACCATGAAAGCAAAAAATTCTTATGCGGAGTCTGTCCTTTCTTTCCGCTGCTAAAGATCAGCAGAGACATAGTAAAGAAGACAAAGGATGTAACTGATCTCAGAGATGGAATGAATCTTGATGTCAACACTATATTGACTAAGAGGTCCCCGCCAAGAATTGAAAGGAAGTTTCCCAGGCAAGTAGATGGCATACCATCACTCTACGAGAATGTAGAAGAACTACTTGGGTACCTAAAAGAAAAAACTATAAAGAAGATTGGCATCTGGGGACCTGCTGG…
PgNBS044-05	3960	TGATGTGACCAAGATCATAAGAAACAACCAAGCGACAATGGAAGAGATGCGTACAACTACAAGTTGGCTTAATGATGTGACGAAGGAGAAAGGGGAGATAGAAAAGCTAGAGACGAGGTACCATGAAAGCAAAAAATTCTTATGCGGAGTCTGTCCTTTCTTTCCGCTGCTAAAGATCAGCAGAGACATAGTAAAGAAGACAAAGGATGTAACTGATCTCAGAGATGGAATGAATCTTGATGTCAACACTATATTGACTAAGAGGTCCCCGCCAAGAATTGAAAGGAAGTTTCCCAGGCAAGTAGATGGCATACCATCACTCTACGAGAATGTAGAAGAACTACTTGGGTACCTAAAAGAAAAAACTATAAAGAAGATTGGCATCTGGGGACCTGCTGG…
PgNBS045-01	749	ATTACATTCTCGAACCAAAAGTATTAATCTCTGGCTAAATGATGGATCAGCTGATGTTAACATGCTAGTAATTTTTGGTATTGGTGGAATGGGCAAGACAACTGCTGCCATATTTGTTTATAATTTAAACCATCACATATTTGAAAGAAGTTGCTTCCTTGCAAATATTAGAGAGACTTGTAACCAACTAAATGGTTTACTTAATTTACAAACACAACTTCTTTCAAGAATTCTAAAGGGACAAATAGAAAAGATCTACAATAACTATGAGGGGACTACTAAGATTGAAGATGCCTTAGGCAGTAATAGAGTTTTCATTGTTCTAGACGATGTTGATGATGTGAACCAATTAGATATCCTTATCGGAACACAAGATTTCTATCCCGGAAGTAAGATCAT…
PgNBS045-02	1498	ATTACTTTACTGAATTTCAATTAGATCTAAGCATCTTCAGTTTACTGAACTTCAATTAGATCTAAGCATCTCCTTGTTAGATCTAAGCGATCGATCTTCATATCATTGCTAGAGCTGAGCTATCTTCATTCAATGGAAACTTTGAGAGCCCAAGAAGCCTCCTCTTCTACCTCTAGATGTAGTTATGATGTGTTCTTGAGTTTTAGAGGCACAGACACTCGTAAAACCTTCACCGATCACCTCTATACAGCTTTGGTGCAAGCAGGATTTCGCACGTTTAGAGATGACGAAGGGCTAGAGCGAGGAAAACATGTCAAATCTGAGTTAAATAGAACAATTCAACAGTCGAGGCTTTCAATAATTGTGTTCTCGAAGGACTATGCATCTTCCAAATGGTGC…
PgNBS045-03	599	TTGCTTCCTTGCAAATATTAGAGAGATTTGTAATCAGTCAAATGGTTTACTTACTTTACAAAGGCAGCTTCTTTCAAACATTCTAAAGGGACAAAAGGAGAAGATATACAATGCCGATGAGGGAACTGTAAAGATTGAAGATGCCTTGTGCTGTAATAGAGTTTTCATTGTTCTAGACGATGTTGATGATGTGAACCAATTAGATATCCTTATCGGAACACAAGATTTCTATCCCGGAAGTAAGATCATCATAACAACTAGGAACAAGTGTTTGTTAAGGGCTCGTAAAATTCATAAGTTGCATGAGGTTAAACTATTGGGTGTTGATAAATCCTTGAAGCTTTTCAGTTGGCATGCTTTTAGACAAGACCATCCCTTGGAAGAGTACAGCGACAAAGC…
PgNBS045-04	929	CAGCATTGAAAGAAGTTGCAGACTTGAGTGGAAGAACAGGACTTTGTTTGTTATCCCAAATTACCACCATAATCTAATTGCTTCACATCACAGCATCAGTAGTACAAGAAGAAAGGACTTCAAGACTTTGCTTTATTGTTAACAATTAATTAGCATCTGGAAGTGAATTGTGTAGCTGAAGGGATATTCTTTCAATAGCATATTCTTTTCCAGGCACCTCTTGTAGCAGAAGGGATCCCTGTCCTTCAAATGATTCGACATAATACTTACTCTACCTGGAAGCTAAATTGGTTGGTTAATTTAAATTATACTTGTAGGCTACTTGATCATATTATACTGAATATATTTAGAAGAAATACATGAAAACTAGCACATATATGATATTTTTTTTTTTGTAAT…
PgNBS045-05	1648	ATTACTTTACTGAATTTCAATTAGATCTAAGCATCTTCAGTTTACTGAACTTCAATTAGATCTAAGCATCTCCTTGTTAGATCTAAGCGATCGATCTTCATATCATTGCTAGAGCTGAGCTATCTTCATTCAATGGAAACTTTGAGAGCCCAAGAAGCCTCCTCTTCTACCTCTAGATGTAGTTATGATGTGTTCTTGAGTTTTAGAGGCACAGACACTCGTAAAACCTTCACCGATCACCTCTATACAGCTTTGGTGCAAGCAGGATTTCGCACGTTTAGAGATGACGAAGGGCTAGAGCGAGGAAAACATGTCAAATCTGAGTTAAATAGAACAATTCAACAGTCGAGGCTTTCAATAATTGTGTTCTCGAAGGACTATGCATCTTCCAAATGGTGC…
PgNBS045-06	922	ATTACTTTACTGAATTTCAATTAGATCTAAGCATCTTCAGTTTACTGAACTTCAATTAGATCTAAGCATCTCCTTGTTAGATCTAAGCGATCGATCTTCATATCATTGCTAGAGCTGAGCTATCTTCATTCAATGGAAACTTTGAGAGCCCAAGAAGCCTCCTCTTCTACCTCTAGATGTAGTTATGATGTGTTCTTGAGTTTTAGAGGCACAGACACTCGTAAAACCTTCACCGATCACCTCTATACAGCTTTGGTGCAAGCAGGATTTCGCACGTTTAGAGATGACGAAGGGCTAGAGCGAGGAAAACATGTCAAATCTGAGTTAAATAGAACAATTCAACAGTCGAGGCTTTCAATAATTGTGTTCTCGAAGGACTATGCATCTTCCAAATGGTGC…
PgNBS046-01	1332	GTAGGAGGAAGCTTGTTCCGGTATAAGCGAAGCAGGTATTCGGCAAAGTGAGAGAGAGTGTGTTTGCCGTGAGATGGTTTTTCTTTGTTTCGGAAAAAAGTAATTTTTTTTTGTTTCTCTTCCTCTCTCATCACATCAAACCCAGGAGGATCAAATCTAGATGTTACCAAAATTTTGTATCCTGGGAATCCTTTGAGCATGCATGAACTTGTGAATAAGAGATTCCAATCCCGGCAACCACACATCATCCAACACTAAGAGTATAGGATCTTCATCTGGTCCTCCTATTTTCTTGAGCAACTGTCCCAGTTGGTTGATTGCATCTTCATTGCTTTGAACCTCCAGCAGCTCATCAAGACAGCCCTTCTGCTGAAATACTCTCTGAACAATGACCTTAAT…
PgNBS046-02	2921	CCCACCCACAACAACATTCATATATTAACTAATAAATCATTTCTTCACTTGCAGTCATGTCCTGTTAGTTAAAGGTATTAAACAAAGAAACATTCACATCCAAAAGTCCAAAATCTAAACACAACAAAATCACACCCACATTTGACATTTTTATAAAATCACAACATCAGATGCCTGTTGCGAAAGGTCTTGCTAATACGAGATTAATTGTGAAGCCAATTTAGGTTGATATCTTCTTTCACCACAATCACGTCCACATTTTTATAAAATCCCCATAACAAAGAAGTCTGCCTATCGCAAAACACCATTAAGTTCTCTAATTTCTCTACGGACTGCGGTAACTCAAATAATCCGGAGCAACCTTGCATGTTAAGTGTTCTTAGACCATGTAAATCACCA…
PgNBS046-03	2895	CCCACCCACAACAACATTCATATATTAACTAATAAATCATTTTTCACTTATACTCTGCGGTTGGCAGTCATGTCCTGCTAGTTTAAAGGTATTAAACAAAGAAACATTCACATCCAAAAGTCCAAAATCTAAACACACAACAAAATACATTTTTATAAAATCACAACATCTAGGAGATTAATTGTGAAGCCAATTTAGGTTGATATCTTCTTTCACCACAATCACGTCCACATTTTTATAAAATCCCCATAGCAAAGAAGTCTGCTTATCGCAAAACACCATCAAGTTCTCTAATTTCTCTACAGACTGTGGTAACTCAAATAATCCAGAGCAACCTCGCATGTGAAGTGTTCTTAGACCATGTAAATCACCAAACTGTTTAGGCATCTCAGTGAGGCT…
PgNBS047	2781	TAGGAAAGACAACCACTGCGAAGCTTGCCTATAATATGAACTATAAAAGATTTGAATCGAGTTTCTTTCTTCCAAATGTAAGAGAAACTCTAGAACAATCTGATGGTTTGCTTCGTTTGTACAAAACACTTCTCTCACACATGTTAAAGGGGGACAAGGTGAAAATAGGCAGCCTTGATGAAGGAATCAACAAGATTAGAGATGTCATATCATGTAAAAAGGTTCTTCTTGTTATCGACGATGTGGACCAAAAGAATAGGCTGAAACTGGATCCATTACTAAACATGCATCATTTGTTTTACCAAGGAAGTAAAATTATTTTAACAACAAGAAACAAACAGTTGCTAAAGGGTCATAAAGTTTATAAGGAGCATGAACTTCAGAAATTTGATGATGATG…
PgNBS048-01	2905	TTCGAGTAACCGTTTTCAGTTGAACCTTGGTCCTGCACAACATGTTCTCACAATGGTTAACCACACTTCCGGTGTAGATATTAATTAGTAAGTGGTTTAAAGAGTATTATACCACAAAGAGAACTGGCAGCCCAACAGAAACTATTTCATTCTCCAGAAAAATAAAAATGAAAATTGTCAAGGTAGAAGAATATACATTACATTGAAGTTGTAATACACATTTAGATTTCCCTACAAAACAAAGTATCTAGTCAAGGAAGCTTAATTGATGAGATGACTCTCATAAGGTTCCCATATACATCTTCTTGTACCTCTTCAACATTCAGATTGGTTAGATGACCCTGAAAAGGTTTCCATAGATGACTCGCCCCCACATCACATATCACCTCTTCTAGTAGC…
PgNBS048-02	2953	TTCGAGTAACCGTTTTCAGTTGAACCTTGGTCCTGCACAACATGTTCTCACAATGGTTAACCACACTTCCGGTGTAGATATTAATTAGTAAGTGGTTTAAAGAGTATTATACCACAAAGAGAACTGGCAGCCCAACAGAAACTATTTCATTCTCCAGAAAAATAAAAATGAAAATTGTCAAGGTAGAAGAATATACATTACATTGAAGTTGTAATACACATTTAGATTTCCCTACAAAACAAAGTATCTAGTCAAGGAAGCTTAATTGATGAGATGACTCTCATAAGGTTCCCATATACATCTTCTTGTACCTCTTCAACATTCAGATTGGTTAGATGACCCTGAAAAGGTTTCCATAGATGACTCGCCCCCACATCACATATCACCTCTTCTAGTAGC…
PgNBS048-03	3150	CTAGAAATTCAACTCGCGTGGTGGAAGATGTTTTGTACCAAAAAGATATGTATAAGCCGAAAGAATAATATATCCATGAAAGAGGAGATGGAGTCGTTGAATTCAAAGAATAATACTTAGCACTTGGTAAAAAAGAAGTAGTGATAATTGCACAAGTACTTGGAACGAGCTTTATGCTACTTTTTAAATTGATTGATGAATATGAATATATCAGTCATCTTTTTAGCTTCTCAAGTTCATCCACTTTATTTTATGTGAATAGAAGAAGAAGTAACACATGATGATGTCCTATCTTTCGAGTAACCGTTTTCAGTTGATCCCTTGCTCCATTGGTCCTGCACAACATGAAAGAGAACTGGCAGCCCAACAGTAACTATTTCATTCTCCATAAAAATAAAA…
PgNBS048-04	3102	CTAGAAATTCAACTCGCGTGGTGGAAGATGTTTTGTACCAAAAAGATATGTATAAGCCGAAAGAATAATATATCCATGAAAGAGGAGATGGAGTCGTTGAATTCAAAGAATAATACTTAGCACTTGGTAAAAAAGAAGTAGTGATAATTGCACAAGTACTTGGAACGAGCTTTATGCTACTTTTTAAATTGATTGATGAATATGAATATATCAGTCATCTTTTTAGCTTCTCAAGTTCATCCACTTTATTTTATGTGAATAGAAGAAGAAGTAACACATGATGATGTCCTATCTTTCGAGTAACCGTTTTCAGTTGATCCCTTGCTCCATTGGTCCTGCACAACATGAAAGAGAACTGGCAGCCCAACAGTAACTATTTCATTCTCCATAAAAATAAAA…
PgNBS048-05	3037	CTAGAAATTCAACTCGCGTGGTGGAAGATGTTTTGTACCAAAAAGATATGTATAAGCCGAAAGAATAATATATCCATGAAAGAGGAGATGGAGTCGTTGAATTCAAAGAATAATACTTAGCACTTGGTAAAAAAGAAGTAGTGATAATTGCACAAGTACTTGGAACGAGCTTTATGCTACTTTTTAAATTGATTGATGAATATGAATATATCAGTCATCTTTTTAGCTTCTCAAGTTCATCCACTTTATTTTATGTGAATAGAAGAAGAAGTAACACATGATGATGTCCTATCTTTCGAGTAACCGTTTTCAGTTGATCCCTTGCTCCATTGGTCCTGCACAACATGAAAGAGAACTGGCAGCCCAACAGTAACTATTTCATTCTCCATAAAAATAAAA…
PgNBS048-06	2989	CTAGAAATTCAACTCGCGTGGTGGAAGATGTTTTGTACCAAAAAGATATGTATAAGCCGAAAGAATAATATATCCATGAAAGAGGAGATGGAGTCGTTGAATTCAAAGAATAATACTTAGCACTTGGTAAAAAAGAAGTAGTGATAATTGCACAAGTACTTGGAACGAGCTTTATGCTACTTTTTAAATTGATTGATGAATATGAATATATCAGTCATCTTTTTAGCTTCTCAAGTTCATCCACTTTATTTTATGTGAATAGAAGAAGAAGTAACACATGATGATGTCCTATCTTTCGAGTAACCGTTTTCAGTTGATCCCTTGCTCCATTGGTCCTGCACAACATGAAAGAGAACTGGCAGCCCAACAGTAACTATTTCATTCTCCATAAAAATAAAA…
PgNBS048-07	3292	TTCGAGTAACCGTTTTCAGTTGAACCTTGGTCCTGCACAACATGTTCTCACAATGGTTAACCACACTTCCGGTGTAGATATTAATTAGTAAGTGGTTTAAAGAGTATTATACCACAAAGAGAACTGGCAGCCCAACAGAAACTATTTCATTCTCCAGAAAAATAAAAATGAAAATTGTCAAGGTAGAAGAATATACATTACATTGAAGTTGTAATACACATTTAGATTTCCCTACAAAACAAAGTATCTAGTCAAGGAAGCTTAATTGATGAGATGACTCTCATAAGGTTCCCATATACATCTTCTTGTACCTCTTCAACATTCAGATTGGTTAGATGACCCTGAAAAGGTTTCCATAGATGACTCGCCCCCACATCACATATCACCTCTTCTAGTAGC…
PgNBS048-08	2840	TTCGAGTAACCGTTTTCAGTTGAACCTTGGTCCTGCACAACATGTTCTCACAATGGTTAACCACACTTCCGGTGTAGATATTAATTAGTAAGTGGTTTAAAGAGTATTATACCACAAAGAGAACTGGCAGCCCAACAGAAACTATTTCATTCTCCAGAAAAATAAAAATGAAAATTGTCAAGGTAGAAGAATATACATTACATTGAAGTTGTAATACACATTTAGATTTCCCTACAAAACAAAGTATCTAGTCAAGGAAGCTTAATTGATGAGATGACTCTCATAAGGTTCCCATATACATCTTCTTGTACCTCTTCAACATTCAGATTGGTTAGATGACCCTGAAAAGGTTTCCATAGATGACTCGCCCCCACATCACATATCACCTCTTCTAGTAGC…
PgNBS048-09	2792	TTCGAGTAACCGTTTTCAGTTGAACCTTGGTCCTGCACAACATGTTCTCACAATGGTTAACCACACTTCCGGTGTAGATATTAATTAGTAAGTGGTTTAAAGAGTATTATACCACAAAGAGAACTGGCAGCCCAACAGAAACTATTTCATTCTCCAGAAAAATAAAAATGAAAATTGTCAAGGTAGAAGAATATACATTACATTGAAGTTGTAATACACATTTAGATTTCCCTACAAAACAAAGTATCTAGTCAAGGAAGCTTAATTGATGAGATGACTCTCATAAGGTTCCCATATACATCTTCTTGTACCTCTTCAACATTCAGATTGGTTAGATGACCCTGAAAAGGTTTCCATAGATGACTCGCCCCCACATCACATATCACCTCTTCTAGTAGC…
PgNBS049	4539	GGGGGGCATATGACCCCCCTGGAAACTCCGGCAGCGAGGGAACATATCTACTCAACTTCCCACAATTTCACATACAATTGTGAAAGTAGAAATTGATTTTTTCTTTTTCTCAAGAAGATAATTTCAGTAGCTTTGCCTTCTCTACACTTTGACTAGTAACTGTTTGATAAAATGCCCAAGAAACAACTTGTAGATTAATCTTACAATTTCCTACAAACCCCACGCCCCTTTACAACATAAATCCTGGAAGCATTCTCTTTCTTTCTGAGAACTATGGCTGAGATTCTCCTTAGTGTTGCCCTAGAGGAATTATTGAGCAAAGCAGTTTCACTTGCTGCCACTGAGTTTGCTCTTTCTCAGAGTTTCAAGAAAGAATTGATAAGACTGAGTGAAACATTA…
PgNBS050-01	3365	TATCTTTCCAAAAATTTATACAATAAGATAACATTACATATTTTCTATTTTACGTATTGCGACTCTCAGAAAAGAATAATTGCAGCCAATAGGGTAGTTATTTTAGTTTCTTTTCCACCCAGATTGACCTTTACATAATACCCTCTAACAAAATAAATAATTATGATCCTGAGAATCCAATTACCCATTTGTGATAAAATTCGTCAAGTCACGTCGTTGTTATATTGTGTGTGCGACGATGAAACAGCAGTATGTATTGTCACAGACCAAGACCGAGAGATGTTGACTTAATTGCCACGATATTTTCCAATGCGTTGTTCATAAACAAACACATAATAATGCTCTTTGGTCATTTACACTACTTGTATGTTTAATGCGAGGCTATTGAAATTGTTTGTG…
PgNBS050-02	3564	TATCTTTCCAAAAATTTATACAATAAGATAACATTACATATTTTCTATTTTACGTATTGCGACTCTCAGAAAAGAATAATTGCAGCCAATAGGGTAGTTATTTTAGTTTCTTTTCCACCCAGATTGACCTTTACATAATACCCTCTAACAAAATAAATAATTATGATCCTGAGAATCCAATTACCCATTTGTGATAAAATTCGTCAAGTCACGTCGTTGTTATATTGTGTGTGCGACGATGAAACAGCAGTATGTATTGTCACAGACCAAGACCGAGAGATGTTGACTTAATTGCCACGATATTTTCCAATGCGTTGTTCATAAACAAACACATAATAATGCTCTTTGGTCATTTACACTACTTGTATGTTTAATGCGAGGCTATTGAAATTGTTTGTG…
PgNBS050-03	3455	TATCTTTCCAAAAATTTATACAATAAGATAACATTACATATTTTCTATTTTACGTATTGCGACTCTCAGAAAAGAATAATTGCAGCCAATAGGGTAGTTATTTTAGTTTCTTTTCCACCCAGATTGACCTTTACATAATACCCTCTAACAAAATAAATAATTATGATCCTGAGAATCCAATTACCCATTTGTGATAAAATTCGTCAAGTCACGTCGTTGTTATATTGTGTGTGCGACGATGAAACAGCAGTATGTATTGTCACAGACCAAGACCGAGAGATGTTGACTTAATTGCCAATATATTTTCCAGTAATGCTCTTTGGTCTTGTCTGTTTAATCAAGGCTGGAACAAGTTTGTGCTATTGAATTTGGTTTGTGGTGAAATCATAAAAAATTAGG…
PgNBS050-04	3476	TATCTTTCCAAAAATTTATACAATAAGATAACATTACATATTTTCTATTTTACGTATTGCGACTCTCAGAAAAGAATAATTGCAGCCAATAGGGTAGTTATTTTAGTTTCTTTTCCACCCAGATTGACCTTTACATAATACCCTCTAACAAAATAAATAATTATGATCCTGAGAATCCAATTACCCATTTGTGATAAAATTCGTCAAGTCACGTCGTTGTTATATTGTGTGTGCGACGATGAAACAGCAGTATGTATTGTCACAGACCAAGACCGAGAGATGTTGACTTAATTGCCACGATATTTTCCAATGCGTTGTTCATAAACAAACACATAATAATGCTCTTTGGTCATTTACACTACTTGTATGTTTAATGCGAGGCTATTGAAATTGTTTGTG…
PgNBS050-05	3315	TATCTTTCCAAAAATTTATACAATAAGATAACATTACATATTTTCTATTTTACGTATTGCGACTCTCAGAAAAGAATAATTGCAGCCAATAGGGTAGTTATTTTAGTTTCTTTTCCACCCAGATTGACCTTTACATAATACCCTCTAACAAAATAAATAATTATGATCCTGAGAATCCAATTACCCATTTGTGATAAAATTCGTCAAGTCACGTCGTTGTTATATTGTGTGTGCGACGATGAAACAGCAGTATGTATTGTCACAGACCAAGACCGAGAGATGTTGACTTAATTGCCAATATATTTTCCAGTAATGCTCTTTGGTCTTGTCTGTTTAATCAAGGCTGGAACAAGTTTGTGCTATTGAATTTGGTTTGTGGTGAAATCATAAAAAATTAGG…
PgNBS050-06	3514	TATCTTTCCAAAAATTTATACAATAAGATAACATTACATATTTTCTATTTTACGTATTGCGACTCTCAGAAAAGAATAATTGCAGCCAATAGGGTAGTTATTTTAGTTTCTTTTCCACCCAGATTGACCTTTACATAATACCCTCTAACAAAATAAATAATTATGATCCTGAGAATCCAATTACCCATTTGTGATAAAATTCGTCAAGTCACGTCGTTGTTATATTGTGTGTGCGACGATGAAACAGCAGTATGTATTGTCACAGACCAAGACCGAGAGATGTTGACTTAATTGCCAATATATTTTCCAGTAATGCTCTTTGGTCTTGTCTGTTTAATCAAGGCTGGAACAAGTTTGTGCTATTGAATTTGGTTTGTGGTGAAATCATAAAAAATTAGG…
PgNBS050-07	3505	TATCTTTCCAAAAATTTATACAATAAGATAACATTACATATTTTCTATTTTACGTATTGCGACTCTCAGAAAAGAATAATTGCAGCCAATAGGGTAGTTATTTTAGTTTCTTTTCCACCCAGATTGACCTTTACATAATACCCTCTAACAAAATAAATAATTATGATCCTGAGAATCCAATTACCCATTTGTGATAAAATTCGTCAAGTCACGTCGTTGTTATATTGTGTGTGCGACGATGAAACAGCAGTATGTATTGTCACAGACCAAGACCGAGAGATGTTGACTTAATTGCCACGATATTTTCCAATGCGTTGTTCATAAACAAACACATAATAATGCTCTTTGGTCATTTACACTACTTGTATGTTTAATGCGAGGCTATTGAAATTGTTTGTG…
PgNBS050-08	3267	GGATGAAACAGCAGTATGTATGCATGTGCAATTGTCTGAGACCGTGTTGACTTAATTGCCAAGATATTTTCCAATGCGTGGTTGCTCAAGTCTTCATAAACAAACACATACTATACTACTTGTATGTTTATTCAAGGCTGGTACAAGTTTGCGCAATTGAAATTTGTTTGCGGTGAAATTAAGATGGCAGAGATTGCTCTTTCTGCAGCTCTGAATATAATCGGTGATGTAGCTCAGAATATAATCGGTAAGTTTGCAGAAGAAGAACGTAATCGCTTGCATGGGTTGTCAGGAGATATCGGCTGGATCCAAGGAAAGATGAGACAGATCCAAGCCTATTTGAAAGACGCTGATTCCAAACCAGTCCGAAGCCAAGAAATGACTGCCTTGATTCAAAAT…
PgNBS050-09	3326	GGATGAAACAGCAGTATGTATGCATGTGCAATTGTCTGAGACCGTGTTGACTTAATTGCCAAGATATTTTCCAATGCGTGGTTGCTCAAGTCTTCATAAACAAACACATACTATACTACTTGTATGTTTATTCAAGGCTGGTACAAGTTTGCGCAATTGAAATTTGTTTGCGGTGAAATTAAGATGGCAGAGATTGCTCTTTCTGCAGCTCTGAATATAATCGGTGATGTAGCTCAGAATATAATCGGTAAGTTTGCAGAAGAAGAACGTAATCGCTTGCATGGGTTGTCAGGAGATATCGGCTGGATCCAAGGAAAGATGAGACAGATCCAAGCCTATTTGAAAGACGCTGATTCCAAACCAGTCCGAAGCCAAGAAATGACTGCCTTGATTCAAAAT…
PgNBS050-10	3535	TATCTTTCCAAAAATTTATACAATAAGATAACATTACATATTTTCTATTTTACGTATTGCGACTCTCAGAAAAGAATAATTGCAGCCAATAGGGTAGTTATTTTAGTTTCTTTTCCACCCAGATTGACCTTTACATAATACCCTCTAACAAAATAAATAATTATGATCCTGAGAATCCAATTACCCATTTGTGATAAAATTCGTCAAGTCACGTCGTTGTTATATTGTGTGTGCGACGATGAAACAGCAGTATGTATTGTCACAGACCAAGACCGAGAGATGTTGACTTAATTGCCACGATATTTTCCAATGCGTTGTTCATAAACAAACACATAATAATGCTCTTTGGTCATTTACACTACTTGTATGTTTAATGCGAGGCTATTGAAATTGTTTGTG…
PgNBS051-01	2557	CTACTGATCCAGTCCACCATCATATTCATATCTACATAAAAGCAACTAAGGGTATTTTTCTCTCATTCATTCTTCCCTTCTTCAGTTTGAAAGATTACTACTGATCCAGTCCTACCAATTGATCTCTTGGCTTTCTCAACCAGACCTACTATCTTTTTTCAGGACTACTATCTTTATATATACTTGTGTATTCTTAGTCTACATGATCTTTACTTATTAGTTCCCCCAAATTGAAAGAGAGAGAAAGAAAAAAACAAGTTCAAAAGAAATCATGCCTGGTCTTTCTGATATTCCGTTTGTCGGAAAAGTGGAAGAAGAGATTTCGAGTGCTACAATTGAGGGAGTGAACTCAAAGCCAAAATGGATGAACTTGGAGTCCAAGAGGAGAAAATCAAAAGA…
PgNBS051-02	1114	ATCTCTTGGCTTTCTCAACCAGACCTACTTTCTTTGTTTTCATTTCTTTTTTCAGGACTAGCTACTATCTTTATATTTGTGTATTCTTAGTCTACATGATCTTTACTTATTAGTTCCGGCCCCCAAATTGAAAGAGAGAGAGAAAGAAAAATACAAGTTCAAAAGAAATCATGCCTGGTCTTTCTGATATTCCGTTTGTCGGAAAAGTGGAAGAAGAGATTTCGAGTGCTACAATTGAGGGAGTGAAGCGTGAGTTTTTGTATATGTACAAATACAAGGACAATGTTAACGCTCTCAAAGCCAAAATGGATGAGCTTGGAGTCCAAGAGGAGAAAATCAAAAGAAAAGTTGAAAGTGATGAGGACGATGGAAAGACAATTGAGGATCGTGTGTTGAAGT…
PgNBS051-03	2603	CTACTGATCCAGTCCACCATCATATTCATATCTACATAAAAGCAACTAAGGGTATTTTTCTCTCATTCATTCTTCCCTTCTTCAGTTTGAAAGATTACTACTGATCCAGTCCTACCAATTGATCTCTTGGCTTTCTCAACCAGACCTACTATCTTTTTTCAGGACTACTATCTTTATATATACTTGTGTATTCTTAGTCTACATGATCTTTACTTATTAGTTCCCCCAAATTGAAAGAGAGAGAAAGAAAAAAACAAGTTCAAAAGAAATCATGCCTGGTCTTTCTGATATTCCGTTTGTCGGAAAAGTGGAAGAAGAGATTTCGAGTGCTACAATTGAGGGAGTGAAGCGTGAGTTTTTGTATATGTACAAATACAAGGACAATGTTAACGCTCTCAA…
PgNBS051-04	1215	CTACTGATCCAGTCCACCATCATATTCATATCTACATAAAAGCAACTAAGGGTATTTTTCTCTCATTCATTCTTCCCTTCTTCAGTTTGAAAGATTACTACTGATCCAGTCCTACCAATTGATCTCTTGGCTTTCTCAACCAGACCTACTATCTTTTTTCAGGACTACTATCTTTATATATACTTGTGTATTCTTAGTCTACATGATCTTTACTTATTAGTTCCCCCAAATTGAAAGAGAGAGAAAGAAAAAAACAAGTTCAAAAGAAATCATGCCTGGTCTTTCTGATATTCCGTTTGTCGGAAAAGTGGAAGAAGAGATTTCGAGTGCTACAATTGAGGGAGTGAAGCGTGAGTTTTTGTATATGTACAAATACAAGGACAATGTTAACGCTCTCAA…
PgNBS051-05	2502	ATCTCTTGGCTTTCTCAACCAGACCTACTTTCTTTGTTTTCATTTCTTTTTTCAGGACTAGCTACTATCTTTATATTTGTGTATTCTTAGTCTACATGATCTTTACTTATTAGTTCCGGCCCCCAAATTGAAAGAGAGAGAGAAAGAAAAATACAAGTTCAAAAGAAATCATGCCTGGTCTTTCTGATATTCCGTTTGTCGGAAAAGTGGAAGAAGAGATTTCGAGTGCTACAATTGAGGGAGTGAAGCGTGAGTTTTTGTATATGTACAAATACAAGGACAATGTTAACGCTCTCAAAGCCAAAATGGATGAGCTTGGAGTCCAAGAGGAGAAAATCAAAAGAAAAGTTGAAAGTGATGAGGACGATGGAAAGACAATTGAGGATCGTGTGTTGAAGT…
PgNBS052-01	3175	CAAAAAAAAATAAAAATTGATAACCTCGATAAAAAACAATTAACCCAATAAAGAGCCACTACACTTGATTGCCGACTAATTAGGACATGCTATCTACTCCACCACTTCAATTTAGGAAACCACTACTACCACTTCTCTAACAAAACTAGGGCTATTTAAACTTGTAATTTAAATAAATTACATAATTAAAAATTCTAATAAATTTAGGCACATAACATTCCACCAAACCAAATGTCAAGTTTTGGAGCGTGTTGCATAATAGTTCCATCATTACAAATCTTCATAGCTAATTTCTGTGAAGTGAGCTTGAAGCTGCAGATATAATGATGTGTCTTCCCAAATTAATTCATCCCACCAAATCTTCTCAGCTTTAATCTCTTCTATACTTTCGATTAGCTC…
PgNBS052-02	3287	TAACATTCCACCAAACCAAATGCTCTGGTACAAACCCAGTTATCCATTCAATAAACAGACACAAGAGGAAGTCTAAGATCAAGTTTTAAGATAAATGAGGTTATACGCCGTCTTTACAATGCAATCATGATAACAACAAAACTAATAATATTGCACAACCGATTTACATCATAGCTGTCTAATTGTTCAACTGTTCAGTGCACATACAAAAAACAGAGGAAAAACAGTAAAACAAAACAATTTTGATACACAATTTTGAGCACATATAGGGAGGGCAAAATGGCACTCACATGAAGATGTTAAGGATACGCAATTTTGAGCTTCCAAGAGAAAAAAAAATCAGCACATGTAGAGTAGAGCCCTCCTGCATTGGAGCATGTTGCATAATAGCTCCATCAT…
PgNBS053	2872	GCTGCAGCTTTTGTGAAGATGTTAGACGGGTTGTAGAAATACATGGCCGACCTCACCTACAGAAACAGCTTCTTGATGACATAACAGGTGCTGGGGATATAAAGATTCATTGTGTTGCTCAAGGAATCAGTGTAATCAAGCAGCAAATGAGATCTAAACGGGTCCTGGTTGTTCTTGATGGTGTAGATGATCGCAACCAATTAGAAGCTGTAGCTGGAATGCGTGAATGGTTTTGTCCGGGAAGTCTGATTATTGTGACTGGTAGAGATAGACAGTTGCTAAATGCTCATGGAGTGGAAGAAATTTACAAGGTTGATGTTTTAAAAAATGATGAAGCTTTTAAGCTCTTTAGTCTGTATGCCTTTCAACAAAAACAACCCGAAGAAGTCTTTGAGAGGC…
PgNBS054-01	1701	GCTTCCTGCTTCCTGCTTCCTGCAATAAATAAAAAGCAAGCATTACTTATTATTTGTCCACAATTAATTTGGATTCAGAGTACAACTACTGTTAACAAGAAATACAATGGAAAATTACAAGTTACATATCAGATCATCCCATATTTGAAAAATACTTGTTCTTAGTTATGCTATGCTATGCTGCCTGCTGCACTCACTGCTTCCGCTTGATTCACAAGTTTTTTATGATTAATTCCCCCCATCATTTTGGCAGCTAACGGCAGCCCATCGCACCTCTTCACAATCTCTTCCTTTTGATCTTCTAATTCCTGAGGGAATGCTATTCCGTCCGTCTGAACCCAATCTTTGAATATTTTCCAGCAACTCTCCTTGTCCGCTAGGGGCACTAGACAGCGCAAA…
PgNBS054-02	1683	GCTTCCTGCTTCCTGCTTCCTGCAATAAATAAAAAGCAAGCATTACTTATTATTTGTCCACAATTAATTTGGATTCAGAGTACAACTACTGTTAACAAGAAATACAATGGAAAATTACAAGTTACATATCAGATCATCCCATATTTGAAAAATACTTGTTCTTAGTTATGCTATGCTATGCTGCCTGCTGCACTCACTGCTTCCGCTTGATTCACAAGTTTTTTATGATTAATTCCCCCCATCATTTTGGCAGCTAACGGCAGCCCATCGCACCTCTTCACAATCTCTTCCTTTTGATCTTCTAATTCCTGAGGGAATGCTATTCCGTCCGTCTGAACCCAATCTTTGAATATTTTCCAGCAACTCTCCTTGTCCGCTAGGGGCACTAGACAGCGCAAA…
PgNBS054-03	1901	GTCCACTGCCGCAAAAAGTCAACATTGACACCAGAAATTGCAATTCATTTCTACCCTTTGGTTATCAGCTCAGAAATTGTATTTGCGATTTGATTAGGAATGGAGAAAATAAAATGCCCCATGTCCACTCTCTTCTTGCTGTTATGTAAGACCTTAGTTCTTAGTTCGTAACTAATACAACTACTGAACTAAACTGGAAAGTAATTGTTCAATACAAACAAGAAACAGACGCATGGAACTACAAAAATGAAAAATCACAAGCAACAAGGAACACATCACATCACATCACATATTTTAAAAACAACAAAAAAGAAAATACTTCAACTTGTTCTTCATCTCCTGTATACATACTAGTATTAATCATGCTGCCTGCTGCGCTGCTCCCGGTTGATTAGCTTT…
PgNBS055	2333	CTGGATTCTTACTGTCTCCATTTTCAAACATTTCTGCTCAAAAATTTTCAGCATCTTAAAAATACAATAAATCTTATAAATGTTCTACAAAAGCAACTAATTTTGTTTTCTCAATCAATGCATAAATGGCAGAAATCATTCTCTCAGCTGTAGTTGGTGCACTATTCAATAGATTGTCATCAGTCCAACTGCTGAACATTGCTAGCAAGGCGGGAATTGGTGACAAAATCAAGATCTGGAGCAAAAATTTGTCCAGAATTAGGGCAGTGCTTAGTGATGCCGAGGAGAAACAATTCACTAACCAATATGTGAAGATCTGGCTGGATGATCTCCAAGATTTGGCTTATGATTTGGATGACATTGTGGATGAATTGGAATTCGAAATTCTTAGGCGCAATT…
PgNBS056-01	3523	CTCAGCTTTGGGCCCTAGACTGTAGCCCTGGTAGACCTGGCCCAGGGCCGGCTATGGACATGATCAATATTCATATGAGAGATTTAACGACAAGTTATTTTTGGAAGGAAAAAAAAAAAGAAGCCAAAACCAACAACATTTAATGCTACATTTGAATTGCAGGAATGAAAGTAGGAATGAAATGATTCATTCCGATGGAATAAAAAAAATTATGTTTGGTTGTTCTATTGGAATAGAATGAACCATTCCATTTCTTCATCAATTCCATTCCTACACATTTGGGTGTTTGTTGGAATTAAATTGTAGGAGTAAATATTAAGCCAATTCTGCACATTTGGGATTGCAGTCTGCTTTTTCGAGTTTCACCAGGTGCAACACTCTTTACCCAAAGCATTCTTT…
PgNBS056-02	3543	CTCAGCTTTGGGCCCTAGACTGTAGCCCTGGTAGACCTGGCCCAGGGCCGGCTATGGACATGATCAATATTCATATGAGAGATTTAACGACAAGTTATTTTTGGAAGGAAAAAAAAAAAGAAGCCAAAACCAACAACATTTAATGCTACATTTGAATTGCAGGAATGAAAGTAGGAATGAAATGATTCATTCCGATGGAATAAAAAAAATTATGTTTGGTTGTTCTATTGGAATAGAATGAACCATTCCATTTCTTCATCAATTCCATTCCTACACATTTGGGTGTTTGTTGGAATTAAATTGTAGGAGTAAATATTAAGCCAATTCTGCACATTTGGGATTGCAGTCTGCTTTTTCGAGTTTCACCAGGTGCAACACTCTTTACCCAAAGCATTCTTT…
PgNBS057	3428	CCAGTTATTTTCCACGCACAAGCATCGAATTCTTGCAACATGGAAAGATTTGAGAAAGTAGATGGAAGCACAACAAGCTTAGGTTTCTCTTTTACAATAGGACATTCTACATCTGTTGTTACTTCAGCATTCTGAGGCACTTGACTCCAACGGTCCTTTCCCATTTTCAGTATCATTAAACTAGAGAGCATTCCGAAGCTTTCAGGCAAGCCACTCACAGCAGTTTTCTCCATGTACAAGTGGTGCAAAGACTTCAAGTTTCCAATTGAAGCGGGAAGTGAGCAGAGGCGCTTACAGTTGTTTAATCTCAGCATGACGAGATTTTCCAAGAGCCCTATAGTCTCTGGCAACTCTTGAATGGCGGCATTCACTATTATCAATGTATTAAGACTCGCCAAG…
PgNBS058-01	7359	TTCAGAATGAAGAATAAATAGTTTTTGACTTTTCATTATCTTAAGAATGGCTATGAGCTGTGAGCATAACATGAAGAACAAGAAAATAAATTTCTAAAGGCAGAGTGAGACGATTACTGTTTGCAATCCTCGTGGCTTAACAAAATCTGCAAGCTTTATCTTTGCAGAGTCGGAAGATGAAACACAGGCTTTATATAACCTCAAGCGTAATCGCTAACGTCATTCCCGTGAAAGGTCCTAGCAGCACGTGCTGAGGACATGTGCCCTTCTTGGCCATCCGGCGAATCAATCTTCCACTTGAACACAACTCCATCACAAGATGAAAACATTCAAAATCCTCATACGTGGCTCCAATGTCACAACACCTGATGCCCCAATACATACTGACTGCATTATCAT…
PgNBS058-02	7277	TTCAGAATGAAGAATAAATAGTTTTTGACTTTTCATTATCTTAAGAATGGCTATGAGCTGTGAGCATAACATGAAGAACAAGAAAATAAATTTCTAAAGGCAGAGTGAGACGATTACTGTTTGCAATCCTCGTGGCTTAACAAAATCTGCAAGCTTTATCTTTGCAGAGTCGGAAGATGAAACACAGGCTTTATATAACCTCAAGCGTAATCGCTAACGTCATTCCCGTGAAAGGTCCTAGCAGCACGTGCTGAGGACATGTGCCCTTCTTGGCCATCCGGCGAATCAATCTTCCACTTGAACACAACTCCATCACAAGATGAAAACATTCAAAATCCTCATACGTGGCTCCAATGTCACAACACCTGATGCCCCAATACATACTGACTGCATTATCAT…
PgNBS058-03	5609	TTCAGAATGAAGAATAAATAGTTTTTGACTTTTCATTATCTTAAGAATGGCTATGAGCTGTGAGCATAACATGAAGAACAAGAAAATAAATTTCTAAAGGCAGAGTGAGACGATTACTGTTTGCAATCCTCGTGGCTTAACAAAATCTGCAAGCTTTATCTTTGCAGAGTCGGAAGATGAAACACAGGCTTTATATAACCTCAAGCGTAATCGCTAACGTCATTCCCGTGAAAGGTCCTAGCAGCACGTGCTGAGGACATGTGCCCTTCTTGGCCATCCGGCGAATCAATCTTCCACTTGAACACAACTCCATCACAAGATGAAAACATTCAAAATCCTCATACGTGGCTCCAATGTCACAACACCTGATGCCCCAATACATACTGACTGCATTATCAT…
PgNBS058-04	7380	TTCAGAATGAAGAATAAATAGTTTTTGACTTTTCATTATCTTAAGAATGGCTATGAGCTGTGAGCATAACATGAAGAACAAGAAAATAAATTTCTAAAGGCAGAGTGAGACGATTACTGTTTGCAATCCTCGTGGCTTAACAAAATCTGCAAGCTTTATCTTTGCAGAGTCGGAAGATGAAACACAGGCTTTATATAACCTCAAGCGTAATCGCTAACGTCATTCCCGTGAAAGGTCCTAGCAGCACGTGCTGAGGACATGTGCCCTTCTTGGCCATCCGGCGAATCAATCTTCCACTTGAACACAACTCCATCACAAGATGAAAACATTCAAAATCCTCATACGTGGCTCCAATGTCACAACACCTGATGCCCCAATACATACTGACTGCATTATCAT…
PgNBS058-05	7341	TTCAGAATGAAGAATAAATAGTTTTTGACTTTTCATTATCTTAAGAATGGCTATGAGCTGTGAGCATAACATGAAGAACAAGAAAATAAATTTCTAAAGGCAGAGTGAGACGATTACTGTTTGCAATCCTCGTGGCTTAACAAAATCTGCAAGCTTTATCTTTGCAGAGTCGGAAGATGAAACACAGGCTTTATATAACCTCAAGCGTAATCGCTAACGTCATTCCCGTGAAAGGTCCTAGCAGCACGTGCTGAGGACATGTGCCCTTCTTGGCCATCCGGCGAATCAATCTTCCACTTGAACACAACTCCATCACAAGATGAAAACATTCAAAATCCTCATACGTGGCTCCAATGTCACAACACCTGATGCCCCAATACATACTGACTGCATTATCAT…
PgNBS059	6336	CTCCATCTCCATCTCCATCTCCTACCTTATCTTCAAAATTTTACACAAAAGTCTTTGCCTGCATATTTATTTCTGATTCTCTTTCTCTATTTGAAAATTAGACTTTCAGTACTCTTGGGCTCTTGCTGCTTCATTATTTATCACACAAACAAGCATCTTTCCTAAAAGTACTAATCATATTATGCTGGTGAACTAAAAGAAAAAAGAAAAAGAAAAATGGTGGATGCTGTTGTGACAATTTTTTTGGAAAAGCTAATTAATGCTCTTTCGGAGAGGAGCCGAATCGTGAGCAAATTTGAGGATGAGTTTGGAAAATTGAGGGATGAGCTACTTCTTATGCAAAGCTTCCTTCAAGATGCAGACAGGCTCAAGAGAAGGAACAGAACTCTTCACACGATT…
PgNBS060-01	1792	TAAGGCCTTCGATTTCGATTTTCCAACATTATTTTGTTCTTGGAAAAGTAGGAGTTGAAGCAGCTAAAAATAATGGAAAAATAATTGAGGGTAATGTGTCTAATTTGCAGGATGACGTGAAAAAAATCTATGGCGAACTAACACAGTTTTTGGTAAAGTATGAAGAAGTCAGAACATCCTGGAGGTGTGCCAATCTCTACTGCCGTTTTCAACTTGGTAGGTGGGCTGCAAAGAAGACCACCACGGTAAGTGAATTCTCTGATCTCGAGAAAAAACTACTTACCGGTGAAATTTCATATTTTCCACCCAAAGACTATAACCCAATATCTAGTACTGGATACCAAAATTTTGGATCTAGAAAAGTTGCTTACGAGAAGATTTCGGATGCACTGAAATACA…
PgNBS060-02	1714	TAAGGCCTTCGATTTCGATTTTCCAACATTATTTTGTTCTTGGAAAAGTAGGAGTTGAAGCAGCTAAAAATAATGGAAAAATAATTGAGGGTAATGTGTCTAATTTGCAGGATGACGTGAAAAAAATCTATGGCGAACTAACACAGTTTTTGGTAAAGTATGAAGAAGTCAGAACATCCTGGAGGTGTGCCAATCTCTACTGCCGTTTTCAACTTGGTAGGTGGGCTGCAAAGAAGACCACCACGGTAAGTGAATTCTCTGATCTCGAGAAAAAACTACTTACCGGTGAAATTTCATATTTTCCACCCAAAGACTATAACCCAATATCTAGTACTGGATACCAAAATTTTGGATCTAGAAAAGTTGCTTACGAGAAGATTTCGGATGCACTGAAATACA…
PgNBS060-03	1936	ACATGCATTAAAAAAAAACCATGTGCAGTATTTGTGATATTCCAATTGTGGGAGCTGCTTTGAATCATATTTCGGAAGCCACGGTTGGAGCTTTGTTTCGTGGAATTGGTTATATCCTTTTTTACAAGGATAATGTTGATAAGCTGAATTCCGAAATCGAAGGCCTTAATACTAAGGAGCAGGAGATCGAAAGACGAGTTGAAGGAGCTAAAAATAATGCAAAAACAATTAAGGAACATGTGTCTAAGTGGCAGGCTGACGTGAAAGTAATCAATGACGAAGTAGCAGAGTTTTTGGTAAAGTATGAAGAAGTCAGAACATCCTGGAGGCGTCCCAATCCCTTCCTCCGTTTTCAACTTGGTAGGTGGGCTGCAAAGAAGACCACCACGGTAAGTGAAT…
PgNBS060-04	1951	ACATGCATTAAAAAAAAACCATGTGCAGTATTTGTGATATTCCAATTGTGGGAGCTGCTTTGAATCATATTTCGGAAGCCACGGTTGGAGCTTTGTTTCGTGGAATTGGTTATATCCTTTTTTACAAGGATAATGTTGATAAGCTGAATTCCGAAATCGAAGGCCTTAATACTAAGGAGCAGGAGATCGAAAGACGAGTTGAAGGAGCTAAAAATAATGCAAAAACAATTAAGGAACATGTGTCTAAGTGGCAGGCTGACGTGAAAGTAATCAATGACGAAGTAGCAGAGGTTTTGGAAAAGTATGAAGGCCGAACATCCTGGAAGTTCTTTCATGTGCTGCGGTGTCCCAATCCCTTCCGCCGTTTTCAACTTGGTAGGTGGGCTGCAAAGAAGACCA…
PgNBS061	1330	GTTCTTGAGTTTTAGAGGCGAAGACACTCGTAAGACCTTCACCGATCACCTCTACACAGCTTTGACAAATGCAGGAATTCGCACTTTCAGAGATGATGATGAACTTCCGAGGGGAGAGAATATTGAGTCAAAACTGCAAAAGGCAATTCAAGAATCGAAGATTTCAATAGTGGTATTCTCAACAAACTATGCTTCTTCAAGATGGTGTCTTGATGAGCTTGTGAAAATCCTTGAACACAAGAAGAATTCCACCAATCATATGATTCTGCCAGTTTTCTATCATGTAGTTCCAACCCAAATTAGGCATCAAACAGGGAGTTTTGCAGATGCATTTGCCAGACATGTGGAGAGATTAAAGTCGAAGAATGATGAGAAGAAAAGGGAAGGAATGGAGAATGT…
PgNBS062-01	3500	CTTTTTTGTTTAAAAATTGTTAGTCCCAACCTAAGATGAGGCGATGGCAATAACCTCATTTGGACAAGTGTAAATATATAGTAGACTCCAATTTGGCAATTTGAAATATTAATTATATATACACAACAATCAACAGTTAAGTTTTACGAGTCCATATATAGTACGTACATGCATGGAACTAATGGAAGTACATATATATTAGTTGATTCTCTCTCTCTCTCTCTCAAGATGATCTGGAATACATGAGAGATAGCAGAAAAGAAACTAACATAATATTAAGAGAATTAATAATTTCACTTTAATAGTTTCATCAAATCCTTTCTCACATGAGATACATTCTTACTTACTATTCATACGAGAAAAAACTTATGGAACTTGTGAAAATATCAATTTTCAATA…
PgNBS062-02	3344	CTTTTTTGTTTAAAAATTGTTAGTCCCAACCTAAGATGAGGCGATGGCAATAACCTCATTTGGACAAGTGTAAATATATAGTAGACTCCAATTTGGCAATTTGAAATATTAATTATATATACACAACAATCAACAGTTAAGCTTAAGCTATGAGGAAAGGTTTTGAGTCCATATATAGTACTTACATGAATGGAAGTATTAGTTGATTCTCTCTCCCTCTCTCTCAAGATGATCTGGAAGCAGAAAAGAAACTCAGATAATATTACTGATCAGAGAAACTGATGGCCGGCACGTGTGCAACTTTACAAAAGTCGGGTCCTTGTTCACCATCTACAGATCGAATCCTATCACAGAATTGTTTAGGCATCCCTAATATTTCCAAATGTTGGAGGGAATTGA…
PgNBS062-03	3567	CTTTTTTGTTTAAAAATTGTTAGTCCCAACCTAAGATGAGGCGATGGCAATAACCTCATTTGGACAAGTGTAAATATATAGTAGACTCCAATTTGGCAATTTGAAATATTAATTATATATACACAACAATCAACAGTTAAGTTTTACGAGTCCATATATAGTACGTACATGCATGGAACTAATGGAAGTACATATATATTAGTTGATTCTCTCTCTCTCTCTCTCAAGATGATCTGGAATACATGAGAGATAGCAGAAAAGAAACTAACATAATATTAAGAGAATTAATAATTTCACTTTAATAGTTTCATCAAATCCTTTCTCACATGAGATACATTCTTACTTACTATTCATACGAGAAAAAACTTATGGAACTTGTGAAAATATCAATTTTCAATA…
PgNBS062-04	3411	CTTTTTTGTTTAAAAATTGTTAGTCCCAACCTAAGATGAGGCGATGGCAATAACCTCATTTGGACAAGTGTAAATATATAGTAGACTCCAATTTGGCAATTTGAAATATTAATTATATATACACAACAATCAACAGTTAAGCTTAAGCTATGAGGAAAGGTTTTGAGTCCATATATAGTACTTACATGAATGGAAGTATTAGTTGATTCTCTCTCCCTCTCTCTCAAGATGATCTGGAAGCAGAAAAGAAACTCAGATAATATTACTGATCAGAGAAACTGATGGCCGGCACGTGTGCAACTTTACAAAAGTCGGGTCCTTGTTCACCATCTACAGATCGAATCCTATCACAGAATTGTTTAGGCATCCCTAATATTTCCAAATGTTGGAGGGAATTGA…
PgNBS062-05	3426	CTTTTTTGTTTAAAAATTGTTAGTCCCAACCTAAGATGAGGCGATGGCAATAACCTCATTTGGACAAGTGTAAATATATAGTAGACTCCAATTTGGCAATTTGAAATATTAATTATATATACACAACAATCAACAGTTAAGCTTAAGCTATGAGGAAAGGTTTTGAGTCCATATATAGTACTTACATGAATGGAAGTATTAGTTGATTCTCTCTCCCTCTCTCTCAAGATGATCTGGAAGCAGAAAAGAAACTCAGATAATATTACTGATCAGAGAAACTGATGGCCGGCACGTGTGCAACTTTACAAAAGTCGGGTCCTTGTTCACCATCTACAGATCGAATCCTATCACAGAATTGTTTAGGCATCCCTAATATTTCCAAATGTTGGAGGGAATTGA…
PgNBS062-06	3552	CTTTTTTGTTTAAAAATTGTTAGTCCCAACCTAAGATGAGGCGATGGCAATAACCTCATTTGGACAAGTGTAAATATATAGTAGACTCCAATTTGGCAATTTGAAATATTAATTATATATACACAACAATCAACAGTTAAGTTTTACGAGTCCATATATAGTACGTACATGCATGGAACTAATGGAAGTACATATATATTAGTTGATTCTCTCTCTCTCTCTCTCAAGATGATCTGGAATACATGAGAGATAGCAGAAAAGAAACTAACATAATATTAAGAGAATTAATAATTTCACTTTAATAGTTTCATCAAATCCTTTCTCACATGAGATACATTCTTACTTACTATTCATACGAGAAAAAACTTATGGAACTTGTGAAAATATCAATTTTCAATA…
PgNBS062-07	3359	CTTTTTTGTTTAAAAATTGTTAGTCCCAACCTAAGATGAGGCGATGGCAATAACCTCATTTGGACAAGTGTAAATATATAGTAGACTCCAATTTGGCAATTTGAAATATTAATTATATATACACAACAATCAACAGTTAAGCTTAAGCTATGAGGAAAGGTTTTGAGTCCATATATAGTACTTACATGAATGGAAGTATTAGTTGATTCTCTCTCCCTCTCTCTCAAGATGATCTGGAAGCAGAAAAGAAACTCAGATAATATTACTGATCAGAGAAACTGATGGCCGGCACGTGTGCAACTTTACAAAAGTCGGGTCCTTGTTCACCATCTACAGATCGAATCCTATCACAGAATTGTTTAGGCATCCCTAATATTTCCAAATGTTGGAGGGAATTGA…
PgNBS062-08	3485	CTTTTTTGTTTAAAAATTGTTAGTCCCAACCTAAGATGAGGCGATGGCAATAACCTCATTTGGACAAGTGTAAATATATAGTAGACTCCAATTTGGCAATTTGAAATATTAATTATATATACACAACAATCAACAGTTAAGTTTTACGAGTCCATATATAGTACGTACATGCATGGAACTAATGGAAGTACATATATATTAGTTGATTCTCTCTCTCTCTCTCTCAAGATGATCTGGAATACATGAGAGATAGCAGAAAAGAAACTAACATAATATTAAGAGAATTAATAATTTCACTTTAATAGTTTCATCAAATCCTTTCTCACATGAGATACATTCTTACTTACTATTCATACGAGAAAAAACTTATGGAACTTGTGAAAATATCAATTTTCAATA…
PgNBS063-01	1309	TCGAAATGTTATTTGCTTAAATAGTTGCCAACTATCATCTTCCGATAGTCCGAGCAACGTATGAGTAAACACTTGACAAGTATGTGAAATTTGCATGGTTGAAACAACTTCATCCTTGCGAGTAGTCACCATAATTTTGCTTCCCTTGGCACCACCTACATCTACCAAACAACTTCTCATGCAATCCCATTTTTCTGAATTTTGGTTCCAGACATCATCAAGTACAAGTAAAAAGGTTTCCCCCTTTATATTTTCTTGAAGTTTTTTTATGGCCGCTTCCTGATTTGAAAATCGAGGATTGGTTCTGGTGAGAGACTGAACCATCTCGTTTAAAACCCTGATGACATCAAAATCATCAGATATAGTAACCCAGATTTTTTTCTGGAAAAAGCTCATCAC…
PgNBS063-02	1978	AGTTAAGTTTGTGAGATTAGGTATCATGTTGCCAAGGATACCACCACCCGTCAAATTTAGTGTTTGTACACTCTCAAAGCTTCCTTTTGATATTTTCGGTTTTATATCCTCGGCCCCTTTCAACCACACATGCTCTGCCTCACAAACATGGTTCACCTCACTAGCCTCCAGAGTTTTGCAATAATTTCTTGATGCGTCTAGTGCAAGGTCATGAACAAGATCGTGCATCTTACAACCAATGATATTGCCGTATGCATCCTCTACTACATCTTGTAGCAAATAATTCCCCAACAAAGTGCTAAAATACTCGTTGCCTATATCCTCAATCGCCAAATCACTTCCTCTAGGAGGCTGAAGCAGCCCTAAGGCCATCCAAATTTGGATTAACTTATCCTTCTT…
PgNBS063-03	900	TTATAAACCAAACGAGCAAGAGTTGTCTTCCCCAGGCCTCCCAATCCCACCAAAGCAATGACAGATAAATCCTTTTCATTATTTTCACATAACTGTTTAACAACCTTTGATATATCATCATCCCTTCCCACTATCTGCGTCTTATCTATCGAGGGTGGGGTGTGTCGGATTTCACTACGTTGGACAGTGGCATTTAGATGCTCTACAGCCCTAAGTCCGATCTCTTGTGCCCATTTGTAAATTTTGTCCAAGGATATATTAATATTCTTGATCTTATGAGACATCTTGAAACGATATAAAATGCTGTTTTTGGATCGAAAAATGAAGTCACGTACCTTTCGTTCCTCTACCCTTCTTCGAAGAACTTCGTAATTGAGCTCCTCCATTAGAGCATCAGCA…
PgNBS064-01	1575	GTCATGAAGGCGACATGATTGAACGTTTAACCATGGGACTAGTGAAATATTCAAACCTCGTTTATCAATTGGTTCAAGTTGAATCAGACTCCTCTGTGCGAGTTCAACCAAGTATCTTTCCGCAACATCCATAAGCATTTCTCCTTTTGCTTTTTGGACTGAAGATATCATACCTTCTGCAATCCATAGTAGGTACAACTCGCTAGTCTGTATCTCCTCATCCTCCTTAAAAGTTCCCAGATAAAGGAATAGTTGTTTCAAACGAAAAGGTAGATCATCATAGCTTAAACCTAAAATATGCATTACTCCACCATCTCCTTCTCTACTTAAGTTTGAAGCAACATCTTTGTTCACCATCTCCCATTGCATTAATGAATTTTTGTTCTTCAAAAGCCCTCC…
PgNBS064-02	3056	TAAAACGACCTATATTAAAGAACGGAGGGAGTAACCTATATAGAATATGAGTTTTGAGGTTAGAGAGATTATTACAATTTACACAGTACACAAATGAAAGATGAAATTAAACACCAACAAGCGAAACGAACAAATTGTCCCTTTATATATCGGAGTCGATCGGAGGGCTTCAATTCACCTCAGTTCAGTTTCATATTGGATTTCAATTCACCTCGGATAACAATGGAAGGGATGTGACGGACTTTGTGGAAGTCTTGTCCTTCTACACCTTCTATCACTCGGACCCTATCATTGAATGCTTTAGGCATCTGCGAAATTGTTAATTCTCCAAGGGACGTGAGGAATTTCAATCCCTCTGGAAGCATCTCCAATCTCTTACAGGCACCAATCTCTACTGTA…
PgNBS064-03	266	CAGACACTTGAACTCTTTTTGGGTCTTGTAGAGCTGCTGAACCAATTCTCTATCTTCCATTCCCCTGATCTCAACCTTGCTCCTCGTCGGAAGAAGTTCTTGAAGGATATCTTGCAAGACTTTTTGTCTTTCCAATTTTTGGGTGATGCAAACCCATGCAAAGGCTTGAAAATAGGATCGAACATCTGTGTGATTGTATAGTTTTCTAGCAAGAGTGGACTTTCCTTGCCCGCCCATCCCCCATACGGAAACAACTTCATAGCCTC
PgNBS064-04	2881	CTTTATATATCGGAGTCGATCGGAGGGCTTAAATTCACCTCAGTTCATCTTGGATAACAATGGAAGGGGTGTGACGGACTTTGTGGAAGTCTTGTCCTTCTACACCTTCTATCACTCGGACCCTATCATTGAATGCTTTAGGCATCTGCGAAATTGTTAATTCTCCAAGGGACGTGAGGAATTTCAATCCCTCTGGAAGCATCTCCAATCTCTTACAGGCACCAATCTCTACTGTAGAAAGATTGGGCATGGCTCCTTCATCCACCCTCCACTTTTCTAACTCCTCTACATCCCAAAGCTTAAGATATACGAGTTGAGGGAAACTGTTTGCACTACATACAAATTCATTCCCCGCAAAGCAATTACCATTTAATGCCAGTATTTGTAGGTTGGGAAGCT…
PgNBS064-05	1282	GTCATGAAGGCGACATGATTGAACGTTTAACCATGGGACTAGTGAAATATTCAAACCTCGTTTATCAATTGGTTCAAGTTGAATCAGACTCCTCTGTGCGAGTTCAACCAAGTATCTTTCCGCAACATCCATAAGCATTTCTCCTTTTGCTTTTTGGACTGAAGATATCATACCTTCTGCAATCCATAGTAGGTACAACTCGCTAGTCTGTATCTCCTCATCCTCCTTAAAAGTTCCCAGATAAAGGAATAGTTGTTTCAAACGAAAAGGTAGATCATCATAGCTTAAACCTAAAATATGCATTACTCCACCATCTCCTTCTCTACTTAAGTTTGAAGCAACATCTTTGTTCACCATCTCCCATTGCATTAATGAATTTTTGTTCTTCAAAAGCCCTCC…
PgNBS064-06	3044	TAAAACGACCTATATTAAAGAACGGAGGGAGTAACCTATATAGAATATGAGTTTTGAGGTTAGAGAGATTATTACAATTTACACAGTACACAAATGAAAGATGAAATTAAACACCAACAAGCGAAACGAACAAATTGTCCCTTTATATATCGGAGTCGATCGGAGGGCTTCAATTCACCTCAGTTCAGTTTCATATTGGATTTCAATTCACCTCGGATAACAATGGAAGGGATGTGACGGACTTTGTGGAAGTCTTGTCCTTCTACACCTTCTATCACTCGGACCCTATCATTGAATGCTTTAGGCATCTGCGAAATTGTTAATTCTCCAAGGGACGTGAGGAATTTCAATCCCTCTGGAAGCATCTCCAATCTCTTACAGGCACCAATCTCTACTGTA…
PgNBS064-07	1335	ATCTTAAGAATATCTTCCTCTTTTCCCTTTGACAAACATAGGTCTCGAATAAAGTCATGAAGGCGACATGATCGAACATTTAACCATGGGACTGATGAAAAATCCAGACATCGTTTATCCATTGGTTCAAGCTGAATCAGGCTCCGCTGTGCGAGTTCAACCAAGTATCTTTCCGCAACATCCATAAGCATTTCTCCTTTTGCTTTTTGGACTGAAGATATCATACCTTCTGCAATCCATAGTAGGTACAACTCGCTAGTCTGTATCTCCTCATCCTCCTTAAAAGTTCCCAGATAAAGGAATAGTTGTTTCAAACGAAAAGGTAGATCATCATAGCTTAAACCTAAAATATGCATTACTCCACCATCTCCTTCTCTACTTAAGTTTGAAGCAACATCT…
PgNBS064-08	1628	ATCTTAAGAATATCTTCCTCTTTTCCCTTTGACAAACATAGGTCTCGAATAAAGTCATGAAGGCGACATGATCGAACATTTAACCATGGGACTGATGAAAAATCCAGACATCGTTTATCCATTGGTTCAAGCTGAATCAGGCTCCGCTGTGCGAGTTCAACCAAGTATCTTTCCGCAACATCCATAAGCATTTCTCCTTTTGCTTTTTGGACTGAAGATATCATACCTTCTGCAATCCATAGTAGGTACAACTCGCTAGTCTGTATCTCCTCATCCTCCTTAAAAGTTCCCAGATAAAGGAATAGTTGTTTCAAACGAAAAGGTAGATCATCATAGCTTAAACCTAAAATATGCATTACTCCACCATCTCCTTCTCTACTTAAGTTTGAAGCAACATCT…
PgNBS064-09	2863	CAATTCACCTCAGTTCATATTGGATAACAATGGAAGGGATGTGACGGACTTTGTGGAAGTCTTGTCCTTCTACACCTTCTATCACTCGGACCCTATCATTGAATGCTTTAGGCATCTGCGAAATTGTTAATTCTCCAAGGGACGTGAGGAATTTCAATCCCTCTGGAAGCATCTCCAATCTCTTACAGGCACCAATCTCTACTGTAGAAAGATTGGGCATGGCTCCTTCATCCACCCTCCACTTTTCTAACTCCTCTACATCCCAAAGCTTAAGATATACGAGTTGAGGGAAACTGTTTGCACTACATACAAATTCATTCCCCGCAAAGCAATTACCATTTAATGCCAGTATTTGTAGGTTGGGAAGCTTCTGTAGTAACACCATTGCGTCTGCCTCAA…
PgNBS065-01	3492	TCTCTCGTTTAGAAAATTAGAAGGTAGACTTTGAACAAGTCGTTGCTCTAAATCTACTGTCATTCATCCACTCGTTTTCTAGTGTGTTATATTCTCTCTGTTACTAGTAATTAACCTACCGATTTTATCTTTATTCAAATTTCGCTTCCTTTCTGATCATTTCCATCTTCTTGTGTCAATGGCTTCTGCAAGTAACCAAAATGACTCATCTTATTATTATGATCCTAGTTCTTCGTCCTTTACTCCTCGTTGGAACGTCTTCTTGAGCTTCAGAGGTGAAGATACACGCAAAACCTTTACTGGTCATCTATACTCGGCTCTAGACCGGGCTGGAATCCAAACTTTTATGGATGATCCTGAACTACCAAGAGGAGAAGAAATTTCACTGCAACTGCTAAA…
PgNBS065-02	2918	TCTCTCGTTTAGAAAATTAGAAGGTAGACTTTGAACAAGTCGTTGCTCTAAATCTACTGTCATTCATCCACTCGTTTTCTAGTGTGTTATATTCTCTCTGTTACTAGTAATTAACCTACCGATTTTATCTTTATTCAAATTTCGCTTCCTTTCTGATCATTTCCATCTTCTTGTGTCAATGGCTTCTGCAAGTAACCAAAATGACTCATCTTATTATTATGATCCTAGTTCTTCGTCCTTTACTCCTCGTTGGAACGTCTTCTTGAGCTTCAGAGGTGAAGATACACGCAAAACCTTTACTGGTCATCTATACTCGGCTCTAGACCGGGCTGGAATCCAAACTTTTATGGATGATCCTGAACTACCAAGAGGAGAAGAAATTTCACTGCAACTGCTAAA…
PgNBS065-03	3522	TCTCTCGTTTAGAAAATTAGAAGGTAGACTTTGAACAAGTCGTTGCTCTAAATCTACTGTCATTCATCCACTCGTTTTCTAGTGTGTTATATTCTCTCTGTTACTAGTAATTAACCTACCGATTTTATCTTTATTCAAATTTCGCTTCCTTTCTGATCATTTCCATCTTCTTGTGTCAATGGCTTCTGCAAGTAACCAAAATGACTCATCTTATTATTATGATCCTAGTTCTTCGTCCTTTACTCCTCGTTGGAACGTCTTCTTGAGCTTCAGAGGTGAAGATACACGCAAAACCTTTACTGGTCATCTATACTCGGCTCTAGACCGGGCTGGAATCCAAACTTTTATGGATGATCCTGAACTACCAAGAGGAGAAGAAATTTCACTGCAACTGCTAAA…
PgNBS065-04	3468	TCTCTCGTTTAGAAAATTAGAAGGTAGACTTTGAACAAGTCGTTGCTCTAAATCTACTGTCATTCATCCACTCGTTTTCTAGTGTGTTATATTCTCTCTGTTACTAGTAATTAACCTACCGATTTTATCTTTATTCAAATTTCGCTTCCTTTCTGATCATTTCCATCTTCTTGTGTCAATGGCTTCTGCAAGTAACCAAAATGACTCATCTTATTATTATGATCCTAGTTCTTCGTCCTTTACTCCTCGTTGGAACGTCTTCTTGAGCTTCAGAGGTGAAGATACACGCAAAACCTTTACTGGTCATCTATACTCGGCTCTAGACCGGGCTGGAATCCAAACTTTTATGGATGATCCTGAACTACCAAGAGGAGAAGAAATTTCACTGCAACTGCTAAA…
PgNBS065-05	3498	TCTCTCGTTTAGAAAATTAGAAGGTAGACTTTGAACAAGTCGTTGCTCTAAATCTACTGTCATTCATCCACTCGTTTTCTAGTGTGTTATATTCTCTCTGTTACTAGTAATTAACCTACCGATTTTATCTTTATTCAAATTTCGCTTCCTTTCTGATCATTTCCATCTTCTTGTGTCAATGGCTTCTGCAAGTAACCAAAATGACTCATCTTATTATTATGATCCTAGTTCTTCGTCCTTTACTCCTCGTTGGAACGTCTTCTTGAGCTTCAGAGGTGAAGATACACGCAAAACCTTTACTGGTCATCTATACTCGGCTCTAGACCGGGCTGGAATCCAAACTTTTATGGATGATCCTGAACTACCAAGAGGAGAAGAAATTTCACTGCAACTGCTAAA…
PgNBS065-06	2948	TCTCTCGTTTAGAAAATTAGAAGGTAGACTTTGAACAAGTCGTTGCTCTAAATCTACTGTCATTCATCCACTCGTTTTCTAGTGTGTTATATTCTCTCTGTTACTAGTAATTAACCTACCGATTTTATCTTTATTCAAATTTCGCTTCCTTTCTGATCATTTCCATCTTCTTGTGTCAATGGCTTCTGCAAGTAACCAAAATGACTCATCTTATTATTATGATCCTAGTTCTTCGTCCTTTACTCCTCGTTGGAACGTCTTCTTGAGCTTCAGAGGTGAAGATACACGCAAAACCTTTACTGGTCATCTATACTCGGCTCTAGACCGGGCTGGAATCCAAACTTTTATGGATGATCCTGAACTACCAAGAGGAGAAGAAATTTCACTGCAACTGCTAAA…
PgNBS066	1001	GGCAAATTTGTGTGAAAATTGTCTTTTAATTGTTATTTTTTTTACCTACTGATGATTGGTTGGTGATTTATCTCATTTCTTCTACTGATGATCTATTTGTGATTTGCTAGATTGTACCAAGATGATGTAAACTGGGGTCCCTGTTTCTGTTTATGTTCGCAATGGAAGCCGTGTCAGGTGTTTTAATTGTTAATTGTACCGATGGCAATCTTTAAATGTTTTAATTGTTAATTTTCTAAATCTTATGAAGGATTGAGTGAATTAGTATCATGGATAAAGGTGGGATGCTTTTTATTGACGATGTAGATGACATATTTAGTGTGCTGACTGATGATGAAATCCATTACTCGATGAAAAATTGACGAGGAATAAAATTGAAGAAGAAATTTGTGTGGACTT…
PgNBS067	919	TAGCCTTCCGGATATGTGCTTAGATACAGTAAGCATGTCTTCAAATGCTGGGGAAGGTCATTGTAGCAAATGTACAGTATATTTTTCACTCCTTGCAAACTGTCACAGCTGTGGACCTGGCTCTGCTCAAGCGCTAAGCCTTTTCTTCTGTGGGGACGCACAAGTGCTAAACCAATAGAACTTTGTATCATTTTCCAATGCTCTTCTGAACTCGACTTAGTGGCCAGCAAACTAGCTATGGTAAGGATTACGATTGGCCACCCACCACATTTTCTCGGTATTTCATTGAAAACTTCTTTTAACCAAGAAGGAAACTGCCACTTTTCAAGGCCAAATGTTCTCTCGATGAATAATCTTCTTCCTTCTAGTTCTGGAAGGCATTTCATTCGATATATTGAG…
PgNBS068-01	2390	TTTTTTTCCAAATCCAAATACCAATCCCTTTAATATTATATGGGAGAGATTAATTTTAGCCGCACTAGTTCCATATGGTACCATTTATTCATCTTGGGATACAATCTTTAAAGGAAGCAAAAGACAGATAAATTTGAAGAGCGATGCTTAAGAGGAAATATATATATTTAAGAATTCACACTTGCTCTCCCGTTTTGTGTCACATCTCAATAAGTAAAACAATACATAACATGAAACACACAGAAAAGATAGAGGGAGGGGGATGGGACAAAAGATTCCATATAACTCACAGGGAATGAATTGCTGAAAAATTGATGAAAGCCACATGTCGGAGTTTGTGAAAGTCCACTCCTTCTTCACCATTTATCTCTCGAACCCTATTAATGAATTGCTCAGGCA…
PgNBS068-02	2339	GCACAAATACACAACATAACTGACGAAATTATAACAAGTCTTTAAGCCACAAAAGAATAGTCTTCAAACCAATAAACATCACAATACAAACCATAAAAAATGCCAAACTGACTCAAACCATTGGCTAAGATATTTATTACAACTCCAAATAAACCAATGCATCACAACCTAAACAGAATATCTGGACCATTGGATAGAAGGCAACTCTCATTACACTTGCACTTGATTCCCCTGATTACAGGGAATGAATTGCTGAAAAATTGATGAAAGCCACATGTCGGAGTTTGTGAAAGTCCACTCCTTCTTCACCATTTATCTCTCGAACCCTATTAATGAATTGCTCAGGCATAGAATCAATTGTCAATTCTTTGAGGGCAAAGAGGAACATCAAGCCATCCG…
PgNBS069	224	AAGAGCTCAAAGGGCAATTCGAATGTCAGGCCTTCTTATCCGTGTCTCGAAATCCAGACTTGATGAATATTATGAGAACTATTCTTAGCAGAGTTAGCAATCAAGATTATGCCAGCACTGAAGCAGGGAGCATACAGCAAGTGATCATTAACATCACGAATCTCCTAGCAGGCAAAAGGTACTTAATTGTTGTGGATGATATATGGAATGTGGAAACTTGGAAT
PgNBS070	361	AAAATTGGTTGAACTGCTCTACAAAACCCAAAAAGAGTTTAAGTGTCTGGTCGTGATTGATGACATTTGGTCCCTAAATGATTGGGAAATGCTAAAACAAGCCTTTTCTGTTGAAGAGATGAGTGGTAGCAAAATATTGCTTACGACCCGTAACGAAGCAGTGGCAAGCATAGGATTTCCGTATAAGCTTCGTTCTCTGAGCAACGAGGAAGGTTGGAAGCTACTACTCCGTAAAGCATTTCTCATAAGAGATGATGATGCAGAAATTAGAGTCGAACCAAAAAAAGAAAAACTAGGGAGGGAAATGGTTCGACAATGTCAAGGTCTACCTTTAGCTATCTCAGCCCTTGGAGGGCTTTTG
PgNBS071	3249	AATCCACGAATCTCCAAAGATCGTGCTCGTTCTGTAAGGTGACCAAATTGCCTAGCTTGAAAGAAAATCTCTCTGAAGATAAGTTCATTTGTGTGGACATATTTATTTACCTTTTTGCTCTGTTGATTGATGGGACGGAGAAGGAAATGGAATTGCTTGAAGCTGGTATCCCACAAAGAGGGATCCTCTTCCAAGAGTTCAAGAAACTGGGTACTACTCACAGATATGCCATGTTTATCATACTCAGTTTGTGTTTCAGCTGCCCAATTAGAGATAATCCATTGCTGCTGATTCAGGTCTTCTTCCGGGTTCTCTAATTTGATGGTATCAGCTCCTTGATTTTTTCTCTTTCTAGGAAGTTCAAGCAGCTCAAGTTGAGCTAAATTTGAGATCCCGCAG…
PgNBS072-01	1403	GAACAGGGGAGGCTCCTGATGCACGTGTGCTTCAAATCTAAAGTTTGAAGGTTCAGCAACTTGCCTATTGTTGAAGGAAGTCCCTCTATATAAGTACGTCTTAGGCCTAGATACCTCAACTGAAGTAGTTTTCGGATTAGTTCGGGTAAATTAGGCCGAAACACCCCTTCAAGATCAAGAACTCGCAAAATTTTGAAGCATCTCCCGGCAATGCCTCTGCGGAGAAAGTTACCTATAGCTTCTCCAGGTACAGGTCCTTCCCGGGAATCAAAAGACACTAGGGAACAGAGATCTCCATAATATTTTTTAAAAGACGAATGACTAATTTTTTGGTTCCCATGAATGTGGGAGAAGCACTTTTCATTGTTATCGAGATGATCAGCAAGTCGAATAATCATA…
PgNBS072-02	450	CGTGAGTACTGTATTGTATTGGTTAGGTGCCGCACAGGGATCTTCATTAGTTCTGTAATATGTCCCTAGGTTCAAACACTTGAGATATAGTGACCCAAATATGGAGTTTAAAACGATCGGTTACAATGACCTTCTCACAAACTTTCTTGGCGAGAGTTGTCTTACCTATTCCTTGTACGCCCAGAATCACTATGATTTGGTCCGTGACATAAGAACTCAAGTGTTGTGACAATATCTGGGCGTCATCCTCCAAGCCAATAACAGGCGCAGATTGTTGTTCTTCTTTTTCTTCTTCCCAATGCAAATCCAACTTCTGAAACGCGTGTGCATAGCTAAAACGACTTCTTTCGAACTGCTCCATTTTTTCGTTAAACTTGTGTAAGGTAGACCGTATTCTGA…
PgNBS072-03	610	TTACTCTTGTAAACTTCGTCAATTTCCAAATCTTTCTCCAGATCCAAGCCAAGAGCTTTCAAACCTTCATATGTCCGCAAGCCATCCAAAACTATGAGGCACCTCATGGAGCTGAAGACGCGATGGAGTTCCTCCGCCAGCTCTAGTGTGGTAGCCCGTGAGTACTGTATTGTATTGGTTAGGTGCCGCAGTGGGATCTTCTTCATTAATTTTCGTAATATGTCCCTGGGTTTAAACTCTTGAGATATAGTGACCCAGATATGGAGTTCAAAATGATGAGTTACAATGAGCATCTCACAAACTTTCTTGGCAAGAGTTGTCTTACCTATTCCTTGTACGCCCAGAATCACTATGATTTGGTCCGTGACATAAGAACTCAAGTGTTGTGACAATATCTGG…
PgNBS072-04	1448	GAACAGGGGAGGCTCCTGATGCACGTGTGCTTCAAATCTAAAGTTTGAAGGTTCAGCAACTTGCCTATTGTTGAAGGAAGTCCCTCTATATAAGTACGTCTTAGGCCTAGATACCTCAACTGAAGTAGTTTTCGGATTAGTTCGGGTAAATTAGGCCGAAACACCCCTTCAAGATCAAGAACTCGCAAAATTTTGAAGCATCTCCCGGCAATGCCTCTGCGGAGAAAGTTACCTATAGCTTCTCCAGGTACAGGTCCTTCCCGGGAATCAAAAGACACTAGGGAACAGAGATCTCCATAATATTTTTTAAAAGACGAATGACTAATTTTTTGGTTCCCATGAATGTGGGAGAAACACTTTTCTTTATTATCGAGTTGATCAGCAAGTCGCAAGATCATA…
PgNBS073-01	1781	ATGGCTCCTTCATCCACCCTCCACCTCTCTAAGTTGCGCAAGTAACGGAGTCGTAGAAATCTGAGCCGAGGGAAACTTGTAGCAGGACAGACCAATTCGGTCATTCGAGAATCGTAGCCCAAGGAGAACCTGCGTAGATTAGACAATTTCCCTACTGTTGGCATTGGGTCTTGCTCCTCAAATTTAGGATCAATTATTATTAAAGTGGTGAGGTTTGATGAGATATTGATATAGTCGATTGCTTGTAGTAACTTCCCTTTACATTCAATTAGCTTCAACTTATGAACTCCGCAACCCCCGGTATGCACCAGCTGTCCTAAAAGAGATGGCCCTAAATGAAAGCTGAAATCTCTGTTGGTCAAAGTAAGGGATGAGTAGCAGAGATTTCTGGAACTAATG…
PgNBS073-02	1918	ATGGCTCCTTCATCCACCCTCCACCTCTCTAAGTTGCGCAAGTAACGGAGTCGTAGAAATCTGAGCCGAGGGAAACTTGTAGCAGGACAGACCAATTCGGTCATTCGAGAATCGTAGCCCAAGGAGAACCTGCGTAGATTAGACAATTTCCCTACTGTTGGCATTGGGTCTTGCTCCTCAAATTTAGGATCAATTATTATTAAAGTGGTGAGGTTTGATGAGATATTGATATAGTCGATTGCTTGTAGTAACTTCCCTTTACATTCAATTAGCTTCAACTTATGAACTCCGCAACCCCCGGTATGCACCAGCTGTCCTAAAAGAGATGGCCCTAAATGAAAGCTGAAATCTCTGTTGGTCAAAGTAAGGGATGAGTAGCAGAGATTTCTGGAACTAATG…
PgNBS073-03	993	GGCAGCTTTCAAGCAATCCCAAGCATCTTTTGTCCAAATATCATCAAGAACTACTAGGCAATTCTTACTTTGTTGGACTGCGTAAATTTGCTTCACTAAATCGTCCTCACTTAACTCGAGAATCTCCTTCCTCTCCTCTGGATCTGGGACAAGTTGAACAAGGATTCTTTGCAAGACATTTCTTTTCTGCAAATTCTAGGATATAGAAACCCAAGCTAAACTCTCAAAATGACTTTTGATAGTTGGGGTATTGTATATCTTCTTAGCAAGGGTGGTCTTACCCAAACCGCCCATTCCACATATGGAAACAACCCGATAACATGTATCACTACTACCTTCGCTGTTTGCCAAAATTTTGACTAAATGTTCTAAATCCTCCTTGAACCCAACAACTTCTTG…
PgNBS074	490	ATAGGGAAGACAACTCTTGCCATGAAAGTTTATGAGAATATTGTTGTAACTCATCATTTTCAATTTCGTGCTTGGCTTACTGTATCTGAAGAATTCGGACCAAGGGATTTATTAGAGAACATAATGAGGAAGATCCCGGTGCAGTACCTGTCCAGAATGATACAGTACTCAACGGATTCCACAAAAGAGCTGGAGAAGGAGCTTCTTCATGTCTTAAGCTCCGTAAGGTGCCTAATAGTTTTGGATGGCTTGCAGACAAATAGAACTTTGCAATATCTTTCGGGAATATTGACCTCCTTATATGGAGAGAGTAGAGTCATGATCACTACTCGGAGCAGGAAGTTATCAGACCTTAGGAAGCACAGGAATCATATGATCCATGAAATGAGGAAACTTAGC…
PgNBS075	1575	GAAGACTTGAAAGACAAAGTCTACTCTCTCTCTCTCTTGCTATGGAATCTTTTTATTTTTTTAGTTGTAGGGACATTGCTAGTTCAATACCCTCTTTATCCTGGCAAAGAATGTGTGGACTAAAATGGCTGTCTTTCAAATTTAACAGTTGTACAACAATACTCTAATTCATTTGGTTGTAACAATTAATCTACCAATTTCTTGATACTACCTTTCATTTCTTCAGTTATAGAACTCACATACATCTTCATGTTAAACAACTTCTGAATCTTCTCCATTGTATCTATTCACAAGAATCAAACCCAATATTTTTTGTAGGATATGAAAATATGGCCGAAACATTTCTCTTTCAAATTGCAGGACAACTTTTAGGCAAGTTAACCACTCCATCTGTGCATG…
PgNBS076-01	4061	AAATTATCAGCGGCAACTCAAAAGAAATTGCAGATTACATGCTTTGATAAACAATCCAATCTTCTTTGGACTGGATTCATCATGACCACGTTCAAAGAACCGCTGGAAGAGACTCTAGTTAAAACTAGTGTTCATTGCCAAATTGTTGCATCCTGTCATAGAAAAAGAAGTTAATTTGAGGTTCTCCAAGCCCTGCACTTGAACCAAACTATTGGAGAGATTCGGTATGATTTTCATTGCTGTACAACCATGTACATTTAACTTGTGTAGACTAGGAGGAAGTTCCGGGAGTGACACAAGACTCTTGCAGTAACTCAAGTCGAGGTCTGTTAGATTGGATAGTCGACAGAGGGTAGAAGGTAGGTTACAGAAATCGTTTCCACTCAAATCCAGGGATTG…
PgNBS076-02	4218	TCGAAATCATGGCCTCTCTTGAGGCTAACATCATATATAAACCTTCTCAGTTTCTGTGGGATTATTATCATCAGCATTCATCATAGCCTGCTATCTCCACTTCTCAAGTTTGATTTTATACTGCTCACCCACACAAACTAAGAGCCATGCGGGTGAGCATAAACAACCCAGAGAATAATCCCTTGAAAATTATCAGCGGCAACTCAAAAGAAATTGCAGATTACATGCTTTGATAAATAATCCAATCTTCTATGGTTGTATACACATAGAGAGAGAGAGAAACAGGGATTGAGAGAGACCTGGAAGAGACTCTAGTTAAAACTAGTGTTCATTGCCAAATTGTTGCATCATGCCATAGAAAAAGAAGTTAATTTGAGGTTCTCCAAGCCCTGCACTCGA…
PgNBS076-03	1102	CGCTTATATACAGACATATTTTTTCCATATCTTTCAATGTGTAATTTTGACAAAGTAAACTACAAGGGATCTTAATTCTATTCTGATTCCAAATAATCAGTTATTATTTTGTAAATAGAACAAGTGTATATTACTAAAATTATTAAACGGTCTTTACTAGCAAACTTTGCGAATAATTAATTTTAAGCAGCTTTGAAGATAGAAGTTGGATCGGTTGATTAAGCAGATCGATGTAATTAGGAATGAGATAGAATAAGGTCCGCAAGGGTTTACCCATTTTCTTCATTTTTCAGATCGTATCCCGAGATATTTGCAGCTTCAGTTAATGCAGCTCGCCAGTCGGCCAATCTGTTGTTTTCAAAAGGTTTTGCAAAGCCCCACCCTCTGATTATGCAACTT…
PgNBS076-04	4258	TCGAAATCATGGCCTCTCTTGAGGCTAACATCATATATAAACCTTCTCAGTTTCTGTGGGATTATTATCATCAGCATTCATCATAGCCTGCTATCTCCACTTCTCAAGTTTGATTTTATACTGCTCACCCACACAAACTAAGAGCCATGCGGGTGAGCATAAACAACCCAGAGAATAATCCCTTGAAAATTATCAGCGGCAACTCAAAAGAAATTGCAGATTACATGCTTTGATAAATAATCCAATCTTCTATGGTTGTATACACATAGAGAGAGAGAGAAACAGGGATTGAGAGAGACCTGGAAGAGACTCTAGTTAAAACTAGTGTTCATTGCCAAATTGTTGCATCATGCCATAGAAAAAGAAGTTAATTTGAGGTTCTCCAAGCCCTGCACTCGA…
PgNBS076-05	4021	AAATTATCAGCGGCAACTCAAAAGAAATTGCAGATTACATGCTTTGATAAACAATCCAATCTTCTTTGGACTGGATTCATCATGACCACGTTCAAAGAACCGCTGGAAGAGACTCTAGTTAAAACTAGTGTTCATTGCCAAATTGTTGCATCCTGTCATAGAAAAAGAAGTTAATTTGAGGTTCTCCAAGCCCTGCACTTGAACCAAACTATTGGAGAGATTCGGTATGATTTTCATTGCTGTACAACCATGTACATTTAACTTGTGTAGACTAGGAGGAAGTTCCGGGAGTGACACAAGACTCTTGCAGTAACTCAAGTCGAGGTCTGTTAGATTGGATAGTCGACAGAGGGTAGAAGGTAGGTTACAGAAATCGTTTCCACTCAAATCCAGGGATTG…
PgNBS077-01	2628	GGATAATTGACCGGCGGTAGTGAATTATTTTTTTTGTCTCAGCGCCGTAATGGCCGGCGAGTACTGCAAATACTCGTGCCGGAACGCGGCCGAAACCCTAGATTGGATTCACGCAATTATGGACTTTATCAAGCCTTACAGCTTCTTCTTTGAAGCTCATGTCGTCAATTTCTTCAAGGATAGACTATGGGAAGCTGTTGATAAAGAATGGATGGATTGCCTACTTAATGAACCTGTTGAAAATCTTATTCATATTCCTTCTGGGGTTTTTAAGGATCACTTGCCTACTTCGCTCAAAGAATTTATTAGTACTCAAAGGTCACTTGTACTTCCTCGTGAGCAGGCAGATCTGAAGAAGGTTTTTCCTGATCTTGACATGAATTCACTTGATAAAGTTAT…
PgNBS077-02	1488	AACACACACACACACACACACACTAATCTCCTTCACCTTTTTAATAATACACACTCCCTCCCTCGTTCCACAGAAAGAGGAGAGAAACTGGGAAAAGTCAACCACATACAATGAAGTTTCTCTCCGAATTCAAATCATGTTACGGTGGTGGTCCTATCGTCGCAGCGGCAGAGGATACGCAGCCTCAACAACAACCGCCAGTGTTGGCTCTTAATGATGCCGCCTCCCGGACGACGGCGACGACGAATCGCGGGCGTTTGAAAAAGCTGCAGTCGTCATCGGCGGGGAATTGGAAACCGGAACTGTCAGTGATATTTGAGAATAGTGTGGTTGTGTCAGATGTAAGTAAACAGATGTCGATCAGATCTGACAAGAAGAAATCATCCGTGAACAAATCGA…
PgNBS077-03	2536	GGATAATTGACCGGCGGTAGTGAATTATTTTTTTTGTCTCAGCGCCGTAATGGCCGGCGAGTACTGCAAATACTCGTGCCGGAACGCGGCCGAAACCCTAGATTGGATTCACGCAATTATGGACTTTATCAAGCCTTACAGCTTCTTCTTTGAAGCTCATGTCGTCAATTTCTTCAAGGATAGACTATGGGAAGCTGTTGATAAAGAATGGATGGATTGCCTACTTAATGAACCTGTTGAAAATCTTATTCATATTCCTTCTGGGGTTTTTAAGGATCACTTGCCTACTTCGCTCAAAGAATTTATTAGTACTCAAAGGTCACTTGTACTTCCTCGTGAGCAGGCAGATCTGAAGAAGGTTTTTCCTGATCTTGACATGAATTCACTTGATAAAGTTAT…
PgNBS077-04	1517	TTTGTATGGTTCAGTGATGTTCTAATTCAAAGAACTAAAATTTTCATGACTGAAGGAAGAGGTGAGAAATAAATAGTTATGCTGCTAATAGTGAAGTGCCATCAGGGGTGTCCATGCCAGCTTAGTCTTTATGTTCAGTTGTTATTCATCTTCTTTGCTTGCAGCAATATCAGAAAATAACAACCCACCCGCACTTGATATGTACAACATGCTCTTGATTGCTGATGGATTTCCAATTTCTATTAGAAGATAAAACTTTTCACCCAAACACCAGAATAAGAATTATTTTACCTGATTTTACTTTGATCCTCAATTTCAAGGCAAGGCTTTACACTATTTCTGCTTAAACTATTGATTTTAATTGTATGCTTGTTTATCTTTTAAAAAGAGGCTAGCATA…
PgNBS077-05	2403	GAAAACTTGAAGGCAAAACAACACCTTCAGATATTGTTGTTAAAATGGAATCAAGATGATGAAGGCATTGTGGATAATGATGTCATTGCAGCAGTGTTAGAAGACCTTTAGCCACACCCAAATTTGAAAGAGTTAAACATTGAAGGGTATGGAGGAGTCAGTTTCCCGGCTTGGTTGATGGTTAACATGGCTGCTTGTCTCCCAAACCTGGTTGAAATCACCATTGATGAATGTAGAAAATGCCAACAGCTTCCATCATTTGGTCAACTCCCATTTCTTAAGGTTCTCGATCTCAGAAATCTTAGTTCAATCGATTTTATCCACAACAGTACTACCGAGCTTTCTTCTTATTCTTCATCATCATTATCTTCTTCTCTAGCTCGTGGATCGAGGGATAAT…
PgNBS078	313	CCTTCTCAATCTGCTGAAACAATTGAGCTATGATCAAATGAGAACGGACTTGAAACAATGCTTTGCTTATTGCTCGATATTCCTGAAGGATTGTCATATCCCAAGGAAGGAGTTGATTAATCTCTGGATTTCATATTCTGCTTTGTTGAATCATATGTCTGCCCAAGCATGACATGTCTATGTATGAGTAGCCAGTGTGTTTTACTATCTGACTTTTATGCTTCTTCCTTGTTCAGGCAACAATCTATCAACAAAAAGCTTTGGATATCAATGAGAGGGAACTTGGGCTTGACCATCCAGATACAATGAAAAG
PgNBS079	469	TGAATGCAAGAGAACAATGGGACATTCTGTACTTCCTGTGTTTTATGATGTTGAACCAACAGTTGTACGTTACCAAAAGGCTAGTTTTGCAGAAGCTTTTAAACGCCATAAAAAACGATATAAACATAGGGTGGAGGGGTGGAAAGCTGAACTAAACAGAGTTGCTGATTTATCAGGATACCATCTCCAAAATGATGCAAATGGGCATGAAGCAAATCTCATCAAATTAATTGTGAAGGATGTTCTACCAAAACTAAACCGCAAAGACTGGAATGTTGTCACGTATCCAGTTGGAATAGATTCCCGTGTCAAGGATATATATCCACAACTAAGCATTGGGACAAGCGATGTCCGTTTCATTGGAATTTATGGGATGGCAGGAATAGGCAAAACCACAGT…
PgNBS080-01	1765	GCTTTGCTTATTGCTCGATATTCCCGAAGGATTATCATATCCCAAGGGAGGAGTTGATTAATCTCTGGATTGCACAAGGAGTTGTACAATCAGACGAAACCAGACTCCTGGAAGATATTGGGAACGAGTATTTCAATGAGTTGTTATCAAGGTCGTTTTTTCAAGATGTTGAAGAAGCTTTTGACTCTGAAGTACTAACGTGTAGAATGCATGATCTTGTGCATGATCTTGCGCGATCTGTGGCAGGGAAACAGTTTTCAAATGTGAACTTTGATACGAAGGCCATTTCTAAAAGAGTGCGACATCTCTTATTTAGTGAAGAGAACTTGTGGGGAAAAGAATTTCCAGGCTTGCTGCTCAATGTAAAGAACGTACGATCATTTTCTTTCTCATTCAAGG…
PgNBS080-02	1788	GCTTTGCTTATTGCTCGATATTCCCGAAGGATTATCATATCCCAAGGGAGGAGTTGATTAATCTCTGGATTGCACAAGGAGTTGTACAATCAGACGAAACCAGACTCCTGGAAGATATTGGGAACGAGTATTTCAATGAGTTGTTATCAAGGTCGTTTTTTCAAGATGTTGAAGAAGCTTTTGACTCTGAAGTACTAACGTGTAGAATGCATGATCTTGTGCATGATCTTGCGCGATCTGTGGCAGGGAAACAGTTTTCAAATGTGAACTTTGATACGAAGGCCATTTCTAAAAGAGTGCGACATCTCTTATTTAGTGAAGAGAACTTGTGGGGAAAAGAATTTCCAGGCTTGCTGCTCAATGTAAAGAACGTACGATCATTTTCTTTCTCATTCAAGG…
PgNBS081	426	GAAGACAACTCTTGCCATGGAAGTACATAACAATACTGTCCTAAATCATCATTTCTAAATCCAGGTTTGGGTGAATGTGTCTAAAGGATTTGAACGGAGGGATGTACTGCAGAACATAATGAAGGAAATTCCAGAGCAGTTCATGACCAGAAAAATTGGGAACTCATCCTCCACGCAAGAGCTGGCACAAGTGCTCCATCATGTCTTGAGCACCGCAAGGGAGAGGTGTCTCATAGTCTTGGATGGCTTGCACGCCCCAAAAGCTTGGAAAGCTCTCCGCGAAATATTGTCCCTAACATGGAGTAGAATCATGATCACAACTCTCTGCAGGGACTTGGTGAAAGTTGAGGAGAGCGGAGAGCAATTAGTTCATGAAATGAGGACATTGAGTGATCAAGA…
PgNBS082	2660	GGACATTTCAGAAAGTACTGTAAGTTATACTGGAGGACTTCCATTGGCTCTTGAAGTTTTGGGTTCGTCTTTATTCCGAAGAACTCAGAGGGAATGGAGAAGCACATTTGAGAAATTGCAGCAAATTCCCAACAATCAGATTCATAAAATCCTTAAAATAAGTTATGATGCACTGGATGATGATAAAGTAAAGGAAATTTTCCTCGATATTGCATTCTTCTTAGATGGAATGGACAAAGATGATGCAATTAATATATTAGATTCTTGTGGGTTTTTTCCAGATATCGCAATAAGCATTCTAGTAGAAAGATGTTTCCTTGGAACTAATTGGGAAAATAAGTTGTGGATGCATGATTTAATCCGGAAAATGGGAAGGGAAATTGTTCGTGAAGAATCTGT…
PgNBS083-01	1185	TGCTGCCTAATGGCAGCAGCAGGAAGCATTTTGGGAGCAAGATCTAGGGATTTCCTTGGCTTAATGATCAACCTACTTATGTTTATCAGATTATTCTATTAATGTGTCTGAATGCTATATAAACAAATTAATGGTATATGCATGAAAGGTTGGTCAAAGCATAGGATAAGCAATAAGTTTACGATTGATTTTGGTGGGACAATTTCTGATGTATATGGTTGGTAGTTAGTAGCCCAGGAGGAAAAAAAATCCTGGCTCCGCCCTTGGCTAGCTCCCTTATGATCTTCAAGGGCTTTCACATAAGGATTGTCCATCTGTGTTGGTGAAATGGGCAGTTAATGAAGGAAATGCATGTGAACCAGCATCCGGAGCTAGTTAATATTGGAAGCGAGATAGTTA…
PgNBS083-02	1050	AATTATCTCCCATTCAATCTCCAATAAGAGAAACAAGGCTCGAGTGTTCATGACACCAAGTAGTAGAAACTATGCAGCTTAATTGATATGTATGTAGCCCAGGAGGAAAAAAAATCCTGGCTCCGCCCTTGGCTAGCTCCCTTATGATCTTCAAGGGCTTTCACATAAGGATTGTCCATCTGTGTTGGTGAAATGGGCAGTTAATGAAGGAAATGCATGTGAACCAGCATCCGGAGCTAGTTAATATTGGAAGCGAGATAGTTAAAAAATGTGGTGGCTTATTGTACTCAAAATATGATATGTAGGATTGGTTTTCTGTGCGAGACAATGAAGTATGGACATTTGTGCAAAAAGAAAACGACATTTTACCAGCTCTAAGATTGAGTTATATATGATCAT…
PgNBS084	1233	CGAGAATTTGTTGATAAACCAAACTTAACACATTGAAAATTTTCACAAATTGAGTGGAGAAGCCTAGCCTAGTATTCCTGTTATTAATTTCTTTTAAGAAAAAGAAAGAATGACTGAATCTATTGTTTCCGTTGTTATAGAAAGGCTGGGTATTTTGTTGATCGAAGAATCAGAAATATTTCAAGGAGTGAGCAATCATGTTAACGAAGTTCTAGCTGAACTAAGAAAGATCCAGGACTCGTTGAAAGATGCGGATTTGGGACAAGATAAACGAGATCTTCTCTATGCTATTCGTACATGGCTTGCTGATGCACGAAAACTTGCCTACGATGCAGAAGATCTCCTTGAAGGTTTTGTACTTCATAGAAGATTGGGAGGCGGTATCAAAAGTATTCTCAA…
PgNBS085	1590	AAAGAATAGTGAACAAGTGTCAAGGGTTGCCTTTGGCAGTAAAAACGCTTGGTGGCCTCTTGCGCACTAAACAACATCAAAATCAATGGGAGGATGTATTGAATAGCAAAATCTGGGAGTTACCAGAACAACCAGGTGGCATTCTTCCAGCTCTCCGTTTGAGCTACCATCATCTCCTTCCTCATTTAAAGCAGTGTTTCGCTTTCTGTGCCATATATCCCAAGGACTATGAATTTGACAAGAACAAGCTGGTTAAACTTTGGATGGCAGTGGGTTTATTGCCACGATCAAAAGGAACAAAGCAGAGTGAAGACTTTGGTTGGGAATATTTTGATGATTTGTTATCAAGGTCATTTTTCCAACAATCAAGTACATATGAATCTAAATTTGTAATGCATG…
PgNBS086	2813	ATATATATATATATATATATTTAGCCAATATTACCCTGGTCCTTACTGCAACTTTCGCTCAAATGAGGACACCCTTTTATATTCAGTACCCGCAATTTGGTGAGGCAGTCCAACCCTTTAGGGAGAGAGAACAAAGTAGGACAACCCGCAACTGGAAGTCCTTGCAGCACTGTTAAATTTGATGTCCACTGTGGTAAAGTTGTCAAACTAGGACAATCATCGATGCACAAGTGTTTGAGAGTTGTAGAAGCTTGTTGAAGTCCCAAGGGTATACTTATCAACTTTGGCAGTCCTCCTATAACTGCTGAGCGGCGGCATTGTAGTCCTTGTATGCCTTCACCCTGTGACAAATCAATATCTTGACAGTCCTTGATTACCAATTTTCGATATTGAGATGTT…
PgNBS087	388	AAAAAAACATGCAATATCAAGGAAGATGTTCTGTACGTTTTCATCATCCAGTGTATCATAGCTTATTCTAAGTTTCTCCTGAATTTGGTCTATAGGAATTATTTGGAATGTCTCAAAGGAAAGTTTCCATACAAACATGTTTTTTTGGAACAAAAAAGAACCAATTTTTTGAAGACCTAATGGAAGGCCTCCAATGTACTTTACAAAACGTCTCGAAATCTCCATAAAGTCTTCTGTAGGTGGGTTGGAATTTCTAAATGCATGTCGATTGAAGACCTCCAAAGACTCATTATTGTCCAATTTCTTCACCTCGTATCTCAAATCTAATATTTGAATTTTATCTAGTAGACAAGCATCTCTAGTTGTGATGATGATTCTACTTCCTGAA
PgNBS088	1616	GTAATTGTTAAGGTAAAATTTGATATGTCTATGTGGGAACGATACTTTACTTATCATTATATTACTTCTCGATCACGTATACCTGTGTGTCGTGCTTAATTACATTACACTCAACATGCTCCACTTTGCTTCTCCACTTTGGTCGGGAAAAACTGACAGAGGGGATGATACGGATCTTGAGAAAATTGTTACCATTGTTCTCTTCCTCTTTCCGAATATCCCTTGCAGAATTTGTTGCAGAGTGACTACACCCACTTATTTCAATCCACTCTAGAGTGGATATATCCCCAAAACTTGATGGGATCTCATTGAGATTTGGGCATCGGTGCATCACTAAATGCTGAAGCATCGGAAAGTGATTACCAGAAGCTCTCCAATTCACAATATCCAATTCTTCAA…
PgNBS089	485	GGAAAAACAACCATTGCAAAAGCCATCTACAACATTTTTTCTCACAGTTTTGAAAGTTGCTGCTTTCTTAAAAATGTCAGAGAAAATTCAGAACGGCCTAATGGTCTAGTTCGTTTCCAGGAGCAACTTATTTCTAAAGTTTTGAAAAAAAATAAAAAATTCCATGTTGCCAATGATGATGAAGGAGCTACATTAGTGAAAGAAACGTTTTGTTCAAAACGAGTTCTCATAATTCTCGACGATTTGAGCAAATCAAACCAGTTAAAATCGTTAGCAGGGCACTGGAAATGGTTTGGTCCGGGAAGTAGAATCATCATTACAACAAGGGATGCACGATTGTTGGATGAATTTGAAGTAGATGAGAGGTACATGGTTGATGAATTGAGCAAAAATGAGTCT…
PgNBS090	539	CAAAATAGTTAAAGAGGTACATGACTTCTTCTTACCTTCAAAAAATAAGATTGTTTCTAGTTTCATGAAGAGTCACAGAATTAAAGCAATTAGAGAGGAGTTAGATGAGATTGCATCAAATAGGACCAAGTTCCACTTTAAGGAGGGAGTTGAAGAGAGAACCTATGAGCATAGTGGGAGGGAGCAGACTCACTCCTACGTTCGTGCGTCGAATATAATAGGGAGAGACAAGGATAAGAAAGAAATCTTAGAATTGATAATAGACAGCGATGCTTCAGATAATGTTTCCATCATTCCAATCGTTGGATTTGGGGGCCTTGGTAAGACAACTCTTGCTCAATTGGTGTACAATGATGAGATGGTTCAAAAGTCTTTTGAGTTAAAAATGTGGGTATGTGT…
PgNBS091-01	2484	TTTTTTCCTGGAAGTAAAATCATCATAACAAGTAGGCGTGAGTCGTTGCTAACACCTAAAGATGTTTATGAGGTATATAAAGTAGAAACTCTGTCTTATGATGAATCGATTGAACTTTTCAGTTTCCATGCCCATCCGACTGAAAATTACATTCAGCACACGAATAGGGTGGTACACTACTGTGAAGGGCTTCCATTAGCTCTTCAAGTTTTGGGTTGTTCTCTATCAACGCAAAACGTTAACGTATGGGGGAATGCATTGGAGAAATTAGAAACAATTCCTAATGGTCAAATCCTCAATAAACTCAAATTAAGTTTGCAATCTTTACCAGACGACCACGATGTGAAGTTGTTCCTTCATATTGCTTGTTTTTTTGTCGGAAAAGACACGGATTGGACA…
PgNBS091-02	2558	TCTTGATGATGTGGATCAGTTGGATGGGCCAGTTAAATGCAGTACTTGGTATGCGAGATTGGTTTTATCCGGGAACTAAAATTATCATAACAACTAGACACAAGGGTTTGCTAAAATCTCATGAAGTTTGCAAGAGATACAAGGTTGAGGAGTTAAATAATGATGAGTCACTTGAGTTTTTCAGTTGGCATGCCTTCGGACAAGACTTCCCCAGTGAAGGTTATATGGAGCTCTCTCAAGGTGTACTTAAGCACTTTGGAGGGCTTCCATTAGCTCTTCAAGTTTTGGGTTGTTCTCTATCAACGCAAAACGTTAACGTATGGGGGAATGCATTGGAGAAATTAGAAACAATTCCTAATGGTCAAATCCTCAATAAACTCAAAGTAAGTTTGCAATCCT…
PgNBS091-03	2462	TCTTGATGATGTGGATCAGTTGGATGGGCCAGTTAAATGCAGTACTTGGTATGCGAGATTGGTTTTATCCGGGAACTAAAATTATCATAACAACTAGACACAAGGGTTTGCTAAAATCTCATGAAGTTTGCAAGAGATACAAGGTTGAGGAGTTAAATAATGATGAGTCACTTGAGTTTTTCAGTTGGCATGCCTTCGGACAAGACTTCCCCAGTGAAGGTTATATGGAGCTCTCTCAAGGTGTACTTAAGCACTTTGGAGGGCTTCCATTAGCTCTTCAAGTTTTGGGTTGTTCTCTATCAACGCAAAACGTTAACGTATGGGGGAATGCATTGGAGAAATTAGAAACAATTCCTAATGGTCAAATCCTCAATAAACTCAAAGTAAGTTTGCAATCCT…
PgNBS092	644	AGGAAGTAGAATCATTATAACGACAAGGGATGTGCGCCTACTGGATCAAGTTCAAGTAAATGTGAGATACCAAGTAGAAGAACTAGACAACAAGGAGTCTTTGGAGCTCTTCAGCCAACATGCCTTCAGAGAAACCATCCCATTGGAAGATTATATAGATCTTTCGAATGGAATAGTAAGATATGCCGGAGGGCTTCCGTTAGCTCTTGAGGTTTTGGGTTCATTTTTGTTTCGTAGAACCAATGAAGAATGGACAAGTACCCTTGAGAAATTGCAACAAATTCCCAACAATTAGATTTAAACAATCCTGAAAATTAGCTATGATGCACTAGATCATAATGAAAAGGAAATTTTCCTCGACATTGCTTTCTGCTTAGTTGGAATGGACAAAGAGGAAGC…
PgNBS093	1759	TGAAGTCAGATGGCAAATGGTACTTGGAAGGGTTCTAAGATTCCTGCAACCTTCCAAATTCAACTCCACCAGCTTATATAGATGCCCAATGGAATCAGATATTTGTTCAATATTTGCACCACTTGCATCAAGCTTCTCTAAGCCTTCCAAATTCCCTAATTGCTCAGGCAATTGATTCAGATTGAAGCATCCGTTCAAATCCAAGTGAGACAACTTACTCAAAAGTCCAATCGATGGGTGAACCTGTTCCAGACTCGAACAATTTCGAAGCAATAATTTCTCAAGCTTTTCAAGTCCTCCAAAATCAGGGGTGGTTTTCAGGAATGGAGAATGACTAACATTTAGGATCTTCAAATTTTGTAGAGGCTTGATGTGATGCCACAATATTTTTACCTTACT…
PgNBS094	687	CATGCCATCTTTAAAAATTAGCTACGATTACCTCCCTTCTGATCTGAAGGAATGCTTTTCATACTTTGGCCTTTATCCTGAAGATCATCGGTTTGATAATTCAGAAATGAACCGCCTTCTTGTTGCAGTTGGCATCACAGAATCTACTCAGGAAGTTGACAGGAATTACTTGGAGGAACTAGTGGACAACGGTTTTCTCATGAAGCAATCTGATTATCATGGTCGATACTACTATGTATTGCATGATTTAATGCATGAGCTATCTAAGAGTGTTTCTGCACAAGAATGCCTCAATATAAGTGGCTTTGATTTCAGAGCTGATGCCATCCCGCAATCTGTTCGACACTTATCTATCAACATAGAAGACAGATATGATGCAAATTTTGAGGAAGAAATGTC…
PgNBS095	740	CGCTGTTGACGATTTCTTCGTGCGTGTGGATGAGGATCCAAGCAGCAAGCCAACGGACATGGGGACTCGAGTCAAGAAGTTCCTCAAGAAGACCACCAAACTGTTTGTTAAGGGCAAAGCACTTCATCAAATATGTGATGCCATTGAAGAAGCTCAGGATCTTGCCAAGGAGTTGGCGGACCTACGTAAAAGGTATGAGCTTGACATGTGTAGCACTACCAACGGTGCTACCATTGACCCTCGTGTGTTAGCTCTACACAAAAATGTAGAGGAGCTTGTTGGGGTTGACCGCACAAGGGATGAGCTTATCAAAACACTGATTTGTGAGGACGGGAGTCCCAAGGAGCAATTGAAGACGATCTCTATTGTTGGTGTTGGTGGGCTGGGCAAGACTACACT…
PgNBS096	770	AGCGCTTCCGTACACACGCTGGTATATCGGATCACAAAGTTTGTAACAAGCAGGACCTACAAGGTGCCTTACTGAATTTAGAGACGGTCATCTCTAATATTACAGAGTTTGTTATACTTTTGGGCGGGTGCAAACCCATGTTTCGCAGACCCTATGACACATACCTTTACGTCAACAACTTCATGTTCGGTCGTTTGACAGAGAAGCAACAAGCCATCAACTTCTTGTTAGAACGCAACCATCTTGGTTCTCCATCTGTGCTTGCCATTATCGGTGGCTACCGAGTCGGGAAGAAAACTTTGGTCGCACATGTATGCAATGATGAGAACGTTCGTAGTCACTTCTCTTCAATTTTGCAGCTTAGTGCAGACAACTTCTCTAGGATAGACAATGAAAGGG…
PgNBS097	903	TATGTTATGGGTGGAGTGCGTAAAACAACCATTGCCAAAACTGTCTATAATACGATGATTCAACACTATAAATGCAGCTGTTTTCTTGAAAATGTTGGAGAAGTTTCAAAACAAACTAATGGTCTAGCTCATTTGCAAGAGAAGCTTCTCTGTTCTCTCTAGCATTCTAAAGAAGGATATCAAGGTTGATAATGTTCATAAGGGAATCAGTTTGATGAAAGAAAGACTTGGTTTTAAAAAGGTACTAATTGTTCTTGATGATTTAGACGAGTTAATTCCACTAAGATCATTAGTTGGAGAATGGAATTTGTTTGGTTCTGGAAGTAGAATCATCATAACAACAAGAAATGAACATGTGCTTAACACTAATCAAGTCAAGAAGAAATACGAAGCGAAGAT…
PgNBS098	1680	AAGCAAGTGCTGCGGTGTACCATCAGTAGCTCAAGAGTATGCATCCATTCTACATTTTGCTTCCCGAGATGCTATTACATGGAAACAATTCATGGAAATGAGTATCTGGTCTATTATGAACTATTCTTATTCTTCCCGAGATGCTATTATATCCCTTGCAAGATTCGAGCTAAGCTACAGGAGTATGCCACCAGATTTGAGGCTATGCTTTGATTATTATTGTGCAGTCTTCCCAACTGGCCACAACATAGTCAAAGATGACCTGGTTCATCAATGGATTGCTCTGCACCTCATTGAGCCATCTGAAACATTGTCTGCCGCACAGATAGCTGAGGAGCATATTACCAGGCTTCAGAACATGTCATTCCTTCAAACTGCAGAGCTGGACCACGCCAGTGG…
PgNBS099	232	AGCTTTTCTTTAACAGACTATTTTGCTCTGAAAGAGATTGTCCTGAACAGTTCAAAGATGTTCTAGATGAAATTGTTGAAACATGTGATGGTTTGCCGTTAGCCACAGTTAGCATAGCAAGTGTTTTAGCAAGCCAGCCTGTCATGTCAATTGATCTTTTGACATACATCCATCGGTCGCTAAGCTCTTGTTTCTCGGCATCAGAAAGAACTAGACAAGCACTGAATCTGAG
PgNBS100	340	AAAGCCCACCTTGGAAGAGATGAGTAGTATATTAAACCTGAGCTACATGCATCTTCCTCTTTATCTCCGTGCATGTTTTCTGTACCTTGGCATGTATCCAGAGGACCGTAAGATTAGCAAGGTTGATCTGGTCCGACAATGGGTGGCTGAAGGGTTTGTCAGTAATTTACATGGATCAAATTTGGAGGATGCTGCGAAGAGTTACTTCCATGAGCTTATCAATAGGGGCATGATTCAGCCTGAAGATACCATATGTGGGGAGGTGTTGTCATGTAGTATTCATGATATGATGCTTGATCTGATCTTAAGCAAGTGCGGGGAAGATAATTTTATCCGTGTG
PgNBS101	355	CTTTACTGATAGATCCATATTCTGGGAAAAGAGTGCAGTATAGGAAACACTGTTGTTGAGTGGGTATGAGCCTGTCGTAGCTGTATTTCAACCGACCAAACATTTCATCCACACCATCAATATTGTTCATATTGGTAGCAATTGCATCCGCAGCTGATCTCCACTCTCCCTCTTCCAAGCCTGCCACAGCGGTCCCAATGACATTGAGTGCAAGTGGTAGGCCTCCACAACTTTGGGCTATTTTCATAGCGTGCTCTCTAGTATCATTCTGGGAACCAAGCCATCCAACTGATGCACTAGCCTCCTTGCTCAGCTTGCTCAAGAACAGTTCCCATGAAGCATCGTTACCCAAAAT
PgNBS102	511	CGTAGAGATCAGTGAGGCGCTCAGAAAACAAACCACAAGTGACAAGAGGTGCGACATCTTACACAACATTGAACATCATCTGGGCAGCGTATTGGAGGGCCATCTGTTCACGTATCGCCATCTGCCGCCGCACCTGCAGCGCTGCTTCGAGTTCTGCAGCATATTCCCATACGGTTGGAGTTTCGAGCCTAAGAAATTGATGAACATGTGGATAGCACATGGTTTCATGGAGGACCCTCGGCAGGGTCTGAGCATGGAAGATGTCGCCAGGGTCTACTTAGACAGCCTTGTGGATCAGTCATTGTTCAGAGAAGTATGTGAGCCAGGACGCAAAGAACCGACTTATGTGATCCACGAGCAGATCCATTGGATGATACGCGTGGCCTCTGCCAACAACTG…
PgNBS103	1540	GCAAAGATGGCGATGCTTACATTTTGCAGTAATTGAAGAAGAAAAGGTCAAGAAATTCTTTTTATCCGCTTCTCTCGAGCATAATTCACGCAAAAGATAATGGATGCGACAAGATTTGATTCCACCATTAATCCTCCTTTGGGAAACAATTACGAGACTTCTATCAATTAAATCAATCACGCATTCCTCTGCAACATCCTCCAAGCATTTTTGCCCTTCTGGCCAGATAAACCCCTCAGAAATTTCAGAGTCTTCCCGGAATGCTCCCAAATATAGAAAGCAAGGTTTCAAGTGAAGTGGTAAGTGATTGTAACTCAGTGCTAGTGTATCCATGTACTTTTTGGGTCATCAACAAGACATGACCTTACACTTTGAGCAACTTGCTTCCAATTATCTTGT…
PgNBS104	2111	GTGCAATAAGGATGTCAGCGATCAGAATCTACCAGAGTTACTTTCTCCATTGAAGGTTGGAAAGAGAGGAAGCAAGATCCTAGTGACGACTCGAAGTAAATATGCATTACCGGATCTAGGTCCTGGTGTGAGATGTACTGCCATACCAGTACCTGAGTTTGATGATACCGCCTTCTTCGAGCTATTCATGCACTATGCCCTGGAAGAAGGCCAAGATCAGAGCCTGTTCTGTATAATTGGTGAGGAGATAGCGAAAAAGCTGAAGGGGTCACCTCTAGCTGCCAGAACAGTGGGAGGAAATTTACGTCGACAACCAGATGTCGACCATTGGAGAAGAGTCAGAGATCAAGACCTTTTCAAGGTATGGGGAGGGCCTCTGTGGTGGAGCTACTATCAGCT…
PgNBS105-01	1158	GATACACTGACTATGCGGGTTGTAGTGATTATTCGGCTGCCAAGATTGTTCCTGTTAGAGAAAGCACAACGGATAATTTCCCACAGTCCTTCATCCCATATGTCATCTATCACGATGAGATACCTCTTGTTCTCTAGGATTTCCTTAAGTGAAATGATGAGCTCTGTTTCACCCTGTCTACTGCTATTACTGCTGTTCATGGTGAGCTGTGAGATGACGTCCCTGAAAACTGTCCTCAAATTAGGATTCTGACCGGCTAAAACAAAAGCCGTGCAGTCGAAATCCCCTTTTATCTTGTCATACACTGTTTTGACAAGAGTGGTTTTACCCAATCCTGCAAATCCAACAACAGAGACTACCTTCAGCTTTTTATTGGGCACATTGTCCCCATCTGACAGT…
PgNBS105-02	1274	GATACACTGACTATGCGGGTTGTAGTGATTATTCGGCTGCCAAGATTGTTCCTGTTAGAGAAAGCACAACGGATAATTTCCCACAGTCCTTCATCCCATATGTCATCTATCACGATGAGATACCTCTTGTTCTCTAGGATTTCCTTAAGTGAAATGATGAGCTCTGTTTCACCCTGTCTACTGCTATTACTGCTGTTCATGGTGAGCTGTGAGATGACGTCCCTGAAAACTGTCCTCAAATTAGGATTCTGACCGGCTAAAACAAAAGCCGTGCAGTCGAAATCCCCTTTTATCTTGTCATACACTGTTTTGACAAGAGTGGTTTTACCCAATCCTGCAAATCCAACAACAGAGACTACCTTCAGCTTTTTATTGGGCACATTGTCCCCATCTGACAGT…
PgNBS106	1224	AAGGAAGCATTATTGCACCCGAAAACCCAGCTGCTCGGAGCGAGCAATGGACCACGCAACAGGTGCCATGGGCAGCCTGTTCCTCAAGCTCGGTGAACTCCTCAAGGAGGAAAACGAACTGCAGAAGGGCATCAAGGAAGACGTCCAGTATCTTCAAAGAGAGCTGAGGAGCATGCACGCTGCCCTCCGCAAGGTCGGGGACGTGCCACGGGACCAGCTCGACGAGCAAGTCAAGCTCTGGGCAAACGAGGTCAGTGATCTTTCATATAGAATGGAGGATACCATCGACAAGTTCCTGATACGTGTTGAGGGCCCTGAGCTTGACGACAAGCCGCACAAGCTCAAACAGCTCGTGAAGAAGATGTGTGACTTGTTCACCAAGGGTAAGGCGCGACATGC…
PgNBS107	1887	ATCAACTCTCAACTGAGCTGTCGAAGAATGATCATCTCCGGGCAGTTTTAAATCTGAGCTACCATGACCTTTCAGACGATCTCAGAAACTGCTTCTTGTACTGCAGTCTCTTCCCTGAAGACTACCCCATGTCACGTGACACCCTTGTGAGGCTGTGGGTTGCGGAAGGCTTTGTGCCGAGTAAGGGAAAGAACACGCCAGAGATGGTAGCTGAGGGAAATCTCATGGAATTGATCCACCGCAATATGCTTGAGGTTGTGGAGAATGATGAGCTTGGTAGAGTTAGCACCTGTAAGATGCATGATATTGTGCGTGAACTAGCTATTTCTGTTGCTAAAGAAGAGAGATTTGCTTCAGCAGATGATTACGCCACAATGATATTGGTACAGCAGGATAAGG…
PgNBS108	2079	TAGGACTTGACGGCCGGCGTCGTAGCTGAGCCTGCCATATCTATTTGCTCGTCTCAGAACATGCGGTGCGGATTAAGTCTTGTCATCTCCAGTATTGGACGGTTGGGGTTCGCCTCGGCCATGCTCTTGAAAGCATCCTCCGCAGCCTCTACTTCTGCCGCCGTCGAGCCAACGCAGAATAAGCTGACAGTGAGGCGAGCAAGGCTGGAGAGGCGTTGGATGCCAAAGTCGAAATCGACCGCATCAGATTTGGGCTTTTCGATGAAGTTATGGAGTTCAAGCTCCTTGAGCCTCGGCATAGCCCCCGGTTCAAACATTAAAACTCCCATACGAGTATCGTAAACCCGAAAACTATGCAAATGTTGAAATCCTTCACGCCTGATGATGAGCCGCCCAGCG…
PgNBS109	424	ACATTCTGCCACATCCATCATTGTCTCTCCCTCTCTTCGGTCAACTGCCATCAACAATCCTTCAGCCATCCACAATTGATACAGTTTTTTTGTTTTAATATTTGTATCTTCAGGGAACTTGCTCAAGTACATAAAACAAGACACCAGTTGCCACGGCAAATCATCAAAACTTAAAACTAATATCTCTTGTACTTCAATTTGATGTTGTTTTCCCATGCTTTGTCCCTTTCTTATGGATGACTCAATATCATGATGAACTCTCTCCCATTCAGTAAGAGTTGGTTTAGTCACCAAAATTCCTCCCAGCACAACTACTGCTAATGGAAGGCCTCCACAGTGACTCACCATTTCTTTTCCCAACTCTTCCATTCTCTTGACATATTTAGGCACTATGGGATC…
PgNBS110	920	CACCACAAGTTTTTTATTCCATTTTTCCTTGACCCCATATACCTAATAATTGTTTGATCGTTTTGAATTCCCAGCAGCAACCATGGCAGAAACATTCCTCTTCAACATTACGGAAAGAGTTTTATCAAACGTTACTTTACTTGCTCTGGATGAGATCAGTTTGGCTTGGAACATCAAAACAGATCTGAAGAAGCTCGAAAATACATTGTCCACCGTCAAAGCTGTACTCATGGATGCAGGCAAGCAGCAGGCGAAGAACCATGAGGTGAAAGACTGGCTAGAAAAGCTTCAAGATGTCGTCTACGATGTGGATGATTTGTTGGATGACATTTGTACTCAAGTTTTACGGCGTAAAGCTGGAGTCAACGGTAGCATGCTTAAACAGGTGAGTAACTTCTT…
PgNBS111	272	AGAGAAGCTGTCTGGAAAGAAGTTTCTTCTTGTTTTAGATGACATTTGGAATCAGAACTATGAAGACTGGGACCTGCTGCGTCGTCCTTTCCTAGTTGGGGCTCCAGGAAGCAAAATTATTGTTACAACTCGCATTGCAGACGTGGCCAAGATGATGAACCGTGCTCAAGAACACCATCTAAAGCAATTGGGAGATGACCATTGCCTATCTTTACTTGCTCGACATGCTCTTGGAAGGGAAGATTTTGATGAACATCTAGTTCTAAAAGAAA
PgNBS112	299	GACCAGTTGAGCAAGAGTTGTTTTGCCAACTCCTCCCATTCCAAGTATGGGAACCACAATTCCGTCACCATCAGTTTCCTCATCTCTCAGTAACATTCTAAGAACTGATTCTTTATCCTTTTCTCTGCCATAAACATGGGGTTCTACCAGAGAGGTCGAGGGCCATCTCTTCCATGTTGTATATGGCTGGATTCCTCCAAAATTCTCCTTCAAATCGAGATCATCTTTTTCTTGGAAAATCTCTTGCAATCTGGTAGAGATATCATTTATCTTGGACCCGACATCGTAATTGAACAAAA
PgNBS113	606	AGTAATACTGCTGCTCTTAGCATGCAGGAAAAGACGATGAGGTCTCTCTATGAACTCATTATCACCAGTACCGTCAAGTATTGTACTAAAGTATTGATCTTGTTGACACCTTGTAAGAGCGTATATTGGACCGAGTACTCGACATGTTTCAACACCCCCATCTGTACCCAGCCTGGCAACTTGAATCATGTTCCTTTGGATGAGCTCCTCCAATTGAAGCTTAGCAGCCTCCTACAGTGTCAAGTTAGCAGCAGTTTGTATGAAGCCCTCTGAAATCCACAGCCTTTGCAACCTTTAACACGAGATCTCATATTGAGAGGGAAATGAGGAAGCATACAAAAAGCAGCTCTTGAGCACTGGACTCAGATCAGCATAGCTTAATGATATGAAGCTTAACGG…
PgNBS114	499	TCAAGACCCGCCGCAGGATCGCCAAGGAGGTCAAAGACATCAAGAAACAAATTAAGGATGTCAGCGACAGATTTTCAAGGTACAAGATTGACTCCTCCTCCTCCTCTATGCCGGCAAAAGACAAGGTCGACCCTCGACTTCGTGCAGTCTACAAAGATGCCACAGAGCTCGTCGGAATTGATGGACCAAAGGATGAACTTGTCAAGTGGCTGAATGAGAAAGAGGGCCAATCACTGAAATCTGTCTCTATTGTTGGATATGGAGGGTTGGGCAAGACCACGCTCGCCAACCAGATCCGGGTCAACCTTGGAGCGACCTTCGACTGCGGGGCTTTTGTCTCGATTTCACGCAAGCCTGACATGAAGACGATATTAAGATCTATATTATCACAAATCACCA…
PgNBS115	622	CTTAGCTCAGGAAAAGTTACCGACGATGAAAGTCCAAAGCCAAACAATGCTCTGAGATTATGTGATGCCTGTAAGATCTGCCCACTTGAGTCTTGAAAAGAACACCGATAGGATTTCAGGCTATGAGACGACGATGGTCCAACTTGTCCTGTAGTAGTTTCATCAATAACATCAAGGAAACCATCTTGTGCTGCTTCTTCTATACACCAGTCATGTAGGATATCATGAATCTTTATTTTCTCAATCCATCCATGTATGCTGCTTGTTTGAACAACTTGCACCAAGCTTCTTTGAGCCAACTCAGTTACATAATTGTTTGCCGTTTCTTCTAGTGTATGCTTTGGAGTATGTGGAATGAATCTCTCTGCTATCCACAAACTAATAAGATCCCTCACAGAT…
PgNBS116	838	GCATGTACTTCGATTCCCCGAAAAGAGCAAGTGATCGAACTTGTGACAGGCTAGAATGATTGCTCCCTGATATTATCCCATCTGTTGCACCATCATTACTGAAATTCATCGATATACGACGGACCTTATATTTTCGGCCATGGTCTCGTGCTATGTCTTCAGAATTGCATTCAACTCTCAGAAAATTATGCTCTTCACACTTACTTAAGATCAAGTCGAGCATCATATCATGTACTCTGCATGATACCAACTCGCCATCCTCAGTACGCCCAGGCTGAATCAAGCTTCTATTGATAAGCTCATTAAAATAACTCTTCCCAACATCCTCGAAGTCTAGTCCATGACAATTATTGACAAAGCCTTCCGCTACCCATTGTAGAACCAAATCTTGCCTCTTGA…
PgNBS117	881	GTGTTGGGTGAAGGTTGTCTTTCCCATACCCCCAGGACCCACAAAAGGCAGAACAGAAAGGGTTTCACCATCATATGTGCCACTGGTCAGAGCATTTATAGTTTTCTCAAAAATGGCACCCCTCCCATACAGTTTATCTTGTGCAACTGTTGAACCCGTGTGGAGCCTTTGGACGGTGATAGTTGTGTTGTTATTTGGGATTTTATTCAGCAAGTCGGAGACAGGATCACACAGGTTATGTATGCTCTCTATTACTGACTTGATTTTGTTGGACATGGCCACTCTATCGAATTTCAACTTCAGAACACAGCCACCATCATCACCGCTATCAGACTTGGTTGCATTGTGTGGGTTACTGGTAATAGCAATAGCAGTACCACAACCATCATCTTGTGTACG…
PgNBS118	2897	CAAAACGGCACTGGCATGGGAGGTGTACAACTGCCCTCAAGTGGCCGAGCAATTCAGTCGCCGTGCCTGGGTGACTCTGGCGTCCAAGCACAAACACGATGTCGCTGCCAAGGAGGCGCTCTTGAAGGCCATACTTGAGGGGCTTCTCGGAGATGAAGCACGGGAGTCCGTGCCACTGAAACTCCGACAGCTCCAGCAGCATGTCAGTCTTCTTCTCCGGACAAAGAGGTGTTTAATTGTACTTGATAACATCAAGATGGAGATCTGGGACACAATAAAACCTATCTTCCCAAATGAAACAGAGAGCAGAATACTTGTGACAACAACTGTGAACTCGGTAGCTAATGCCTGCAGCTTGCCTGACGGTTATGTTCACAGTATGAGATCTCTTAGCCCGGA…
PgNBS119	1678	GGAGACCATTCATCGTACCCCTACTGATTGAAGCAGCTGCCTGGCATCTTATCTCTTCTTCCTCCCACCCATTGGTTTTTATCGTGCCTTCTCAACCACCCATCCCTGCAGCTGCTCCGTCAATCCTTGTGGCTGCTGCTTCTCCACCATCCATCCCACACACCTACGACGTCGTCGGAGGCCACAGGCTTCTGCTCTTCCATCTCTCCATTGGAAAGCTGCTGCTGTTCCAGCGCGCACCAGCTACCTGATCAGGTGCAGCACAGGTATATATAAGTAGAGATCCAAGATAAGACAACCTTGACCAGCCAGCAATGGCTGGAATAATGGTGAGCGCTTCAACTGGGGTGATGAACTCTCTCCTGGGTAAGCTGGCCACCCTGATGGGGGACGAGTTCG…
PgNBS120	2064	GTACAGAGTAAGGGGAAGGGACATACTAGTAATACATATTACACTACTCTCTTATTACATTCTTACTTGAGCATAGATTTATTACAGGTGAAAGTGGTCATCTCTTGAGCGAGTTCATCCTCGTTATAACAAGATCTTGTGGGAGCTCACGCGGCAGTTCGTCTTCAGCTTGTTGATATCCCTTGGCCTTGGGGGTGCACCTGGCATCTGGTCCAGTAACCTCCCAGTGTTCGCAATCCAACTCCATACTGTCCAGCGCCAGGACGCCCTCCAGCAGCTCCAGCTTTGGGCAATCGCAGATGTCGACCGTCCGCAGCTTGGAGAGGCCGCTCATCCTCTTGAGCTCAGGGCAGTCGTACACTCTGAGCTCCACAACTGAAGGGAAGTTCTCCACATATT…
PgNBS121	2089	GGATGATGTCTGGACAGCTGAAGCTTTTAGAAAAATTAAAGGGGTTCTCGTCGACACAAAGATGGGAAGCAGAATAATAATCACAACAAGATCTGATGAAGTAGCTTCACAAGCTGATGATGGATACAAGATCAAAGTTGAGCCTCTTGAGAAGGAGGATGCATGGCGTCTATTTTGCAGGAAGGCGTTTCCGAGAACTGAAAATCACATCTGCCCATTAGCATTACGGAAATGTGGTGAATCCATAGTGGAGAAGTGTGATGGTTTACCATTAGCCCTTGTGTCCATAGGGAGCATATTATCTCTTAAGGAGCAGAATGATACAGAGTGGGGACTATTTGAAGCACAACTTATTTCCGAGCTAAACAACAATTCGAACCTGAAGCATGTGGTGAATCT…
PgNBS122	815	GTCGTGTAATATGATAAGGTGGCGTCCTGTGCGCCGAGTGGTTAGGGCACAATTAGCCCCCAGCTCAAACATAAGGTTCTCTTCTTTTCGCCGCGGGATGATGTACTCGCGGATGAAACCATTGACCTGACATAACACCATCCTTGTGTCCAATGCATTGGTGACTAAGTGCGGTAGCTGCTGGATTTTGCTCAGATCAAGGAGCTCGGAAAACTGCCTCTCCCCATTCTCCTCCGCTGATTCTTCATCGCCGTCCCTGGAGTAGCCCTCTGCAATCCACCGCCTTACTAGTCTCCTTCGCCGAACGGGGTGGTCTCGAGGATAGATTGACAGGTAGAAGATGCATGGCTTGAGTGAATCTGGGCAAGTGTGGAAGTAGGAATGCATCCAACCAAATAG…
PgNBS123	264	GGATACAATAGGAAAACAAAGGGGCATGAAGCACTTCTCATCGAAAAAATTGTGAAGGATGTTATTGCAAAAGGACACCCCAAACACTTGAATGTTGCTGAGCATCTAGTTGGAATAGATTTACGTGTTAACTATATATATTATATCCTGACCTAAGCATTGGGTTAAATGATGTCCGATTTATTGGGATATATGGGGTGGCTGGAATTGGAAAAACTACAATTGCCAAAGTTATCTATAATAGAACATTCCACCACTTTGAAA
PgNBS124	739	GCGAAACATTGTTCAAGAGAAAACAAGAACATGTACTATCTTGAAGGCCTGAAAGATGATGCTGCACTCGACCTCTTCATGAATAAGGTATTCAAGGACAATATTAAAAAAATTGATTTAGTCCCAGCTATGATGGAGCAAGCAAGACTGATCCTACATAAATGTGATGGACTTCCCCTTGCAATATCGACTATCGGTGGATTCCTAGCGAGCAAGCCAAAAACTGCTATTGAATGGAGGAAGATGAATGATCGAATTCGCACTGAATTGGAGATAAATCCTGAACTTAGGACAATAAAGACAATTCTTATGAGGAGCTACGATGGTTTGCCATACCATCTCAAGTCTGCTTTCTTATACCTATCCATATTTCAAGAAGACCAGAGAATTAGGTGGGGT…
PgNBS125	289	AGTCTTGATTCTTGTAGTTACTATTAATCTACTACCAAGATTATTTTCTGGGAAAGCACATTTAATAATACTCCATGCTGCTACATCCCATAGATCATCGATGACAATGAAGAACCTCTTGTTTTTTAGATTTTCTCTGACTTGGTCGAGAAGAACATTTAGCTCACAGTCATGATAATATTGTCCACACCCAAGTTGGGCTAATAAACTATGCAGAAGTTTTGGCATATTTGGCTTTTGAGACACCGCCAAAAATGCACCACACTGAAATTCCCCCTCCAGCTTATGG
PgNBS126	365	AGGACCAAGATGTACTTTTTACCTTGAAGATAGTTATGAATGGATTCTGATAGGCCTCGCATCTCAATGTTGGCGACATCAGCTGCGACCCCAAACTCCGTGGCAATCTTCTTCAGCAGGTCTTCAAGACGGTAACTCTGTGATACGGTTACCCATGCAGCAGCGTCGAAATCCACATTCACGGTGTTGTACACATGAGCAACCAGAGTGGTTTTACCAACACCAGGCATCCCCCACACCGAGGTAACCTTGCTGCTGCTCTGCTCTAGACCATGACCACTACCACCGCTGACGGTCAGCCACCGTATCAACCTGTCCCTGTTCTCCTCTATCCCCACAAGGTCCTCATCCCTGGTGAAATGCAG
PgNBS127	299	CTGGAAATAAGCTGCAATATAGGAAACAACTTTTCAAGTGTGTTGGAAGGTAGATGAAGCTCAGATGCAAAACATTCCTTATGTGATCAAACCTTGAATTGTTATTTAGCTCCCAACTCAATTGATCATTAATTCTTCTCCATTCTTCCACTGTTTTCTCGCGCACACACAAAAGGCTACCAACTAATACAATAACAAGGGGCAAGCCTTTGCATTTGTTAACTATTTATTCGGACAAAGGCTTCAACTCCACAGGACATTCATGATCAGTATCTCTTGGAAAGGCTTTTTTACAAAAG
PgNBS128	405	TCTTGACAATGGAAATGCCCTTTAGCCTTGCGATACACCTCATTCGCTAGTGTTGTCTTTCCCAATCCGCCAAACCCAACAATAGATAACATCCTGCAATGATGCTTGGCTGAGCTGTTTCCTACTTCGACCGTCCACTTGGCAAGATCATCTCTTGGACTGTCAATGCCCACAAGGTGTGCAGAATCAACAAAAAGAGCAGCCAACTGGGGATCCACGGTGGAATGGCAAGATGTGATGCAAGCAGTATCATCCATCTTGTAACTACTCGCTTTCAAGTTCTTGGCACGATCTTTCAGCTCATCGATTTTTTCTGCAATTTCATGCTGAGATCCAAGCGTCTTCAGCTGGCAAGCAGTCTTGCCGAAGATCTGCTTGAATCCGCCATGATGTCCGCCA…
PgNBS129	298	CGGAACCCTAGCGTGAAGAAAGTTCTCAATGACATACTCCTTGAAATTGACGGCCAAAAGTACCCGGAGTTGGATGAAAGACAGCTAATCAACAAACTCCAAGGATTACTCGAGAACAAAAGGTACTTGATTGTCACTGATGACATATGGGATAAAAAAAACATGGGAGCTGGTCAAGACCGCTTTGGTGTGTAACAATTGTGGAAGCAGGATAATCACAACTACTCGTACACTCGAAGTTGCCACAATGGCCAGTGAAATATACAAGCTACAACCACTTTCTCTTGATTTATCCAAG
PgNBS130	433	ACAAATTTGATCTTGGCATATGGGTGCACGCATATGGCAAAAGCACCGAATTAGACCTCCTGAAAGAGATCTGGAAGTCTGGTGCCGGTGAAAAACCGGTCGGCGAGATGAACGTCGCATGCCTCCAGAGGGAACTCGAGAAGCTCTTGGCGTCCAAGAGGTGCCTTCTGGTACTGGACGACGTATGGAACCATGAATCGGCGACCAGCGAGCAGAAGAGGAAGCAGGCATCTTTAGCGTTGGACTCCTTTAAGCGCTTCGCCGAAAATGGAAGCAGAATCGTGATGACGACTCGGGCCAAGATCTGTTCGGACACGTTCAAAGCTGATGCAAGCATCACTCTAGAGGGGATCAAACCCAAAGAGGTCACAGATCTGCTCAACCACGCTGTGATTGATG…
PgNBS131	587	AGTGGCAGTCCCCGACACCTATGAACTATAGATTTAGCAGTTTCCAAAAGATAATCAGGACACTGCTGGTCCTTTTTGCTATAAAAGACCCTTCTGCAGAAGAGTTCAAATGCGTCATTGTCCCCCAAAGGCTTGAGATTAATACGACGTGACGAGTGAGCAACAGCAGCAACATGGTTATTCCGCGTTGTGATGATGATGCGACTTTCATGAGAATTCTGGAGTGCATCTCGCAGTTGATAGTACACGTCCTGGTTCCAGACATCATCCAAGACGAACAAACATTTCCTATCTTGAAGTGTTCGCTTTATTTCTTCCTTCAAGTCATGCACATCCATCCTGTCAATGTTAGGTGATGATGGTTGTTCGGTAACCTTCTCGAGTAACTTCCTCAACAGA…
PgNBS132	345	AGCAAAATTTTGCTTGCGCTGTTCAAACTCCTGAGAGGAGCAAATAGTTTAGCCCATTCAGATTCTTTCTTATCTTCCCACACATCATCCAAAACTAACAAAAACTTCATAGACTTGAGCTCCTCTTTGAGATTCTTTTGCAATGGTTCCAAATGATCAGGACCTGGTTTTACCCCTGTAACAGATTCCAGCATTTTACTTGTCAGCGTTGTTGCGTCAAAGTTGGTAGACACCGTGACCCAGATGACCTTGAAATGATTCCGCACTGCATCTTCTTTACATATGCTCTGAGCCAAAGTAGTCTTCCCCATGCCACCTTGACCATCCACTGAAATAATAGGTACA
PgNBS133	322	AGCTGGTCCAAATTTGGATTGCACAGGGATTTGTGAAGTGTGATAATTCAAGTAAGACACTTGAGGAGAAAGGATTTGACTATCTAGCTGATCTTGTGAACTTGGGCTTCTTTCAGCAAGTTGAAAGAGAAGAGACCGATCCAAACAGTCAACCTTGCTACATTATGTGTGATCTTATGCATGATCTTGCTAGGGAAGTCTCAAGAACTGAGTTTGCAACTATAGATGGCGTGCAGTACTGTGAGATGCTGCCAACTATACGCCATTTGTCAATAGTAAGTGATTCTGGATATAACACAGATCAGCATGAAAACATACCCCG
PgNBS134	751	GCAGCCTTGGCGTGTGAAGAGACCTACACAGGGCGGAAGGAACGAGCAGCAGTACGCTGCTCTTTCACCAATTTGGACAAGATCAAATTTGGGCGTCGTTGAGTTTCTTATATCCTCTGACCGGCAGGATCATGGCAGAGTCCCTGCTTTTGCCTCTAGTGCGCGGCGTGGCCGGCAAGGCTGCAGACGCACTGGTCGAGACCGCGACCCGCATGTGTGGCCTCAACGACGACCGCCGAACGCTGGAGCGTCATCTGCTAGCCGTTGAGTGCAAGCTGGCGAACGCCGAGGAGAGGAGTGAGACAAACGGGTATGTCAAGATCTGGATGAAGGAGCTCAAGTCTGTCGCCTACAAGGCTGACGACGTGCTTGACGACTTCCAGTATGAGGCGTTGCGCC…
PgNBS135	954	AAATTACCTCAATTGTCAGATGAGATGTGCTGGGAAATAATGAGCCAAAAGAGTAAATTCGAAACAAGGGACGACAAAGAACGGTTGGAGCCGATTGGAAGGGATATTGCAAAAAAGTGCAAAGGCGTAGCTTTAGCTGCTCAATCACTTGGACACATTTTGAGGTCCAAGTCGTATGGAGAATGGAATTCGGTCAGAACCAATCATATCTGGAATCTATCTACTTCTACAGATGCATCATCTAGTCATGAAGTGCTTGGATCCTTGTTGTTAAGCTACAACTTGATGCCTCCATATTTAAAGTCGTGCTTTGCTTATTGTGCAATCTTTCCAAAGGGCCACATAATGATTAAAGATGAGTTAATTCATCAATGGATTGCTCTTGGATTCATGGAGCCA…
PgNBS136	358	ATCAAATCCATCTTACCCAGGGAAACAAAAAGCAGAATTATAGTTACCACGTCTCTCCAGTCAGTAGCTAATGCTTGCAGCTCAGGTGATGGTTATGTTTACAAGATGAGCATTCTTAATGCGGAGCACTCCAAGGTTTTGCTAATGAAGAAGGTTTTCTTCCAAGGATGTTCACCTGAACTGGAGCGGGGTTCAACAGCAATTGTGGAGAAGTGTGATGGCCTTCCACTTGCTCTTGTGTGTGTGGCCAAGTTTTTGCTAGGCGAGAATGAGCTCACGGGAAGTCACTGTGCGCGCGTTTGCCACAACCTCGGGCATCATATGGAGAAGGAGGCAGACTTCACAAAATTGCAACAGG
PgNBS137	251	TGTGATGGCTTACCTTTGGCAATCGTTGCTATATCTGGTGTCTTGGCTCACAAGGCAAGTAAAAAGGATAAATGGAATCAAGTGAAGGACTCAATTGGCCGTGCACTAAGAAATTCTAGCGTTGAAGCAATGGTAAATATAATAGCCCTTAGTTACTTGGATCTTCCTCGTCATCTCAAAACTTGTTTGTTGTATCTGAGTATATTCCCAGAAGATCATATTATCGATAAGGAGAACTTGATAAAGAGATG
PgNBS138	717	CTCTAAGTTTCACAATGCTACCAGGAAGATTCACCAAATTTTCACATCCATGAAGGTCAAGGAATTGCAATAGTTTCATCTTACCAATGTTCCCTGGAAGTACAGATATATAGGTATTTACTAGCTTCAAATACCTCAGGTGCTTGAGTTGATGCAACGATTCAACCAATGAAACCACATTAGCAAATTCTATATGTAGAGTCCGCAGACTAGAAAACATAATCAATGAATCACCAGGTTTCATCTTGATCTGGATGGTTGAGATTAATGTTCTCAACGATTGTTGCTCCTGTAGAGATTTCCAGTCAACTTCACCTGATTGCAGTTGATTGGTTTCTATGGTCAACCGAAGAAACTTTTGTGAACTAAGTTTAGTAAGAATATCATTGTCTCCATCTT…
PgNBS139	567	GTCACTTGGGAAAGCATGTTTCTTGAGCAGGGCCCAGCAATCATCGCTATTCAGCGGATTCACAGCGTACAGCTGCGACGACGCTGTGTGGATGCGAGGTACGGTTTCGATGCGATGAATCGCTATAACTCTGCTCCCAATATCTGCTGATTGTAGAGGAGCGAGCATGTCCAGCCAGATTTCATCCATGCTGTTCCACACATCATCAAGAACAATCAGATACCTCTTGGATGTAAGAGCCCGACGGAGCTCGGACTGAAGCGTTTGAAAATCCACCATCTTTTCATCCCAAGCCGGTTTGAGCGACCTTAGGATATCCGCCACGATGAGCTCCATCTTGTTGGAGCTACAGGAAACTGACACCCAACATTTGACATCAAAATGGTCCCTAACTGTTGC…
PgNBS140	449	GTCTTTTGGAAACATTGAACAATAAGCAAAGCACTTTCGCAAATGGCCTGGCAAGTGGTCATAACTAACCTTCAAAGTTGGTAAAATAAAGTTTTCATCTTGAGCTATTTCCCACAGTTCATCTTTCACAATCAACCACTCAACTTCTATATCTTTTACAGACAAAAGGCTCCCCACTGTCCTTATTGCAAGAGGAACTCCTCCACACCTTTTTAGAATTTCAATTCCAATTTTTTCCAAATTTTGATTTGTCTCCAATTGTCCTCGCTTGAAGGCCAACTGCTTAAACAGAGACCATGAATCATCTTTTGACAAACCTTTTAAGTTGTAAGGTGAGCCAGTGCCCATTATTAATGCAACCCTTTCACTCCGTGTAGTCACAATAATTTTACTTCCTTG…
PgNBS141	431	GGCCAACCCTCACATTTCTTCAAGATGCGTTTTAAACCTGTCTCAAAATCAGGTGTACAAGATGTACATGTATCGCCGAAAACTTCCTTGAGAAACAAGGTTTTAGAGTCAGTCATGTCAAGAGCTTGCATTTGATGAACACAGCCTCCATTTGAACTGCACCTTGTAGCCATCGATTGAATACGTGTGGTAACAATAATTCTTCCATCAGCTCCCTCCGTAGGGAAGGCCGATTTTATGGCATCCCATTCGTGTACTTCCGTTGCCAGGTCATCAATTACGACGAAGTACCTTGGTCCATTCTGCAGACATGTGTAGAGTTTTTCTGCCAGTATGTCCTGAGGCTGAATAGAGTTTGGCTTGATTGTTTCTGCCAGATTCAACTGATTAATTATGTCC…
PgNBS142	362	CTTTTTTCAAAGGTTTTATGATGTCCTATAATTTCATCCTTGTAGACCGACTCAGTCCAGATGCCCACATGACGAATGGATGTGAAGACCTTCAGAGAATCTGAGCCATCAACAAGAAGGCATTCATGCACTGAAACTTCTTGGGCTACATCATGCATTAAATCATGCACGATGAAGTGCTGTTCATCTTTCTGAAAGAAGCTCCGGTCTACCAAATCATCAAAGTTGTCACTTCCGGCATCTTCTAATTTCTTTCTCTCGTCCATGACAAAACCAAGAGCAATCCACATACGTATCAACTGCTCCTTCTCAAATCTGTAACCTTTTGGAAACATAGCACAATATGAGAATAGCTGCTGAAG
PgNBS143	470	TCTTGATGGTGGCAGTAGCGTGAGAGTTATGCAAAATCATGTCGCATATTTTTTGAAATTGGATTGGGAGACAATCTCATTGTTAGAGGAGCATTATACCGAGCTAAAATCATCATGGGGTACCTAGAGCATGTCAGTTTTTTGGTTCTGTTAGACGATGTGCAAGATGAAGTCTACCCAGATTTGACAGCTGTTGGTTTGCCGATGGCTCTTGGGCATCGGCAAAAGGTTATTCTTACGTCGAGGAGTCAGGTAGTATGTGCTCGCATGGGATGCACCATATCAAACACTCTTGAGATGAAGTGTCTCGGGGATGAAGATGCTTGGAGTCTTTTCGAGTATAATGCGGGAGTAAAAATCACAGAAGCTGATAATGAAATTTGTGAATATGCAAAACAG…
PgNBS144	361	CGCGGGGCAAGTGCGCCAGCGACCTGAGGTACCTTGGTATGGAATGAAGTGAAGAGCGCAGAGTATCTTGGTCTTACTAATCAATGCATCATATTATGTGCGCAATAAGATTTTGCTATGCTTTCACCGTCGATGCCCACTGGTTGGATCATGCTTCTGTTTATGAGCTCATTGAAGTAACTCTCTCGTAGCTCAAATGGGCCAATTCCTCGTTTGCGTGGCACACAAAACCTTCAGCTATCCATCTCCATATCAGTTGGTCTCTCTTAATTTTGTAATCTTCTGGAAATATGCTTAAGTATAATAAATGATGTGAAGGTAGATCATAGAACGACAACATAATCTTTAGTCTTAAGCAAGT
PgNBS145	215	GATCAGATCAAGAAGAATACAGAGGAACTGGAGCATAGGCTCATCGCCGACAGTCGCCACGAGCATGGTAGCACCGTCATCAAGGTGGTGGCCATAGTTGGCCAGGGCGGTATAGGGAAGAGCACCCTCGCCAAGAAGGTCTTCGCAAGTGAGGCCATCAAGAAGGAGTTCAAAACAAAGATCTGGCTGAGCGTCACTCAACAGTTCACCAAGGC
PgNBS146	288	AGCAAGGCGCCGAAGGCGTGCTCGGTCGGCTCAAGCGAGGTACCTCGGCATTTGCAGCCAAGTGCTGCTCCGCCGGCACCTCCAAGGAAACACGTGGCGAGACGAAGCTAGACCAAATCAAGGAAGACCTCAAGAAGCACTTTGATAACAACAGTTACTTGGTTTTGGTTGATGATGTTTGGTCTGCAGCAACGTGGGACCAGATAAGGAAGTCACTTCCTCCAAGTAAGCAACACAGCAGAATAATAGTCACTACACGGTTTCAAGCTGTTGCTAAAACACGCAGAG
PgNBS147	356	GCACGCCTTCGGCGCCTTGCTGCGTTTGGCCGCTGGACTGCGGCATGACTTGATTCTTAATATTGGTCAGGACAGCGTTTGTGTCGGAGCTCTGAGACACGGTGACCATCGCACGGTGGTCGAACCGGTCCCCAAATTTCTGGTACAAGGCGGTGGCGATGGTGGTCTTCCCCACCCCTCCGAACCCGACAACATACAGCACGCCGGAGCTGTTCTTGTCGTTAGTCAGCCACTCTTCCAGCTCCTTCATGTGTTCGTCCACTCCCACCGGGTCCTTCATGGCCACAAGCTGAAGGCTTGCGTCCTGGTTGTCGGCCGCGTCGAATCCAGCAGAAGTGTTGTGCCCAGAATTAGAT
PgNBS148	258	CATAGTTCTTGATGATTTGGACCAATTAAGCCAATTGGAATCATTAGCAGATTGGAACTGGTTTGCTTCAGGAACTAGAGTCGTCATCACGACAATAAACGAGCATCTACTAAAGGAAATTGAAGTAGATTTTTTCTATGAGGTCATTGGATTGAGCAACGACGAGTCTTTGCAGCTCTTCAGTTGGCATGCCTTTAGATGGTATTTCCCATTGAAAGATTTTTTGGAACTTTCAAAAGGTATTGTAAGCTACGCTAG
PgNBS149	206	TTTGGGTAAAACAACACTCGCAAATGAGGTATACCATAAGCTGAAGGGGGAATTTCAATGTGGTGCATTTGTGCCAGTGTCTCAAAAGCCAAATATTCCAAAACTTCTGCATAGTTTGTTAACCCAACTTGGGTGTGGACAATCTTTTCATGACTTTGAGTTAAATGTTCTTCTCGACCAACTCAGAGAAAATCTAAAAAACAAGA
PgNBS150	256	GAAAAATTGTTTCTTACACTGTGCACTATTTCAAGAAGATTATGTATTAAAGAGGAGAAGGATAATGAGGCAGTGGATTGCGGCAGGGTTTATTAGGGAAAAGGAGAGCAAAACATTGGAGGAAGTGGCAGAGGGATACTTGGCTGAGCTTGTGAACCGAAGCCTATTACAGGTTGTGAAGAGGAATCATGCCGGACGACTGAAACACTGCCAGATGCATGATGTCATAGGACTTCTTGCCCTGAATAAAGCCAAG
PgNBS151	664	AACGAATTAAAAGATGCTGGATATCTCGACGGATATCTCCTTCCCAGCCACCTCCTCTAAAGTCATTCTCGATTCTGAAGCAATCTCCAGAAACTTTGTCGAATAAATCAAGCAGGGCATCATGAATTGTGAAGCAACCGGTATCATAACTACTTTCTTCTGGTTGCAGAAATGAGCGCGACACTAACTCTTGAAAGTAGCCCTCGGCTACTTCTTCCATGTCTTCTGTTGCACAACTGATCTTGATAAACCCTTGCGCTATCCACAGGTGAACTAACTCGACCATTCTCAACTTTGATCCTCTGGGGAAAATACTGCAATATTCAAAGCATCGCTTGATGTCTGGATCAAGACTATGTATGGTCTCATTGAACATGTCAAGGTTTGCCATATTTCTCC…
PgNBS152	358	TCTCTCAAACTTATTCTAGAGAAGATGTCTTGAGGAATATAATCAAGGAATTATTCAAAAATAAAGTCAGTGGTCCATCAAACATTGCAGCGATGGATATCACAAGCCTTGAAGAGACATTGAAGAGGTATCTAGGGCAAATGAAGTATTTGATCATATTAGATGATGTTTGGACTCCAGATGCATTTGAAGACCTGTCTAGGTCACTTGTTTGTAATGGTAAGGGAAGCAGATTGATAATCACAACACGGCAGGGTGATGTTGCTGCACTTGCTTCTCAAGGACACATATTAACACTTGAACCTTTACCAGAAGACAAGGCTTGGGATCTTTTTTGTAAGAAATCTTTTCCAAAAGA
PgNBS153	416	CTCAACAGTTCACCAAGGTGGAGCTACTAAGAACTGCCATCTCCCATGCCGGGGGGGTGCATGGTGATGAGAAGGACGAGACAATCCTTGTGAACGCCCTCACCGACACCCTATCAAAAAACAAGTTTCTGTTGGTCATGGATGATGTGTGGAACCAAGAAGCATGGGGCAATGTGCTTCGAACCCCGGTTCTTAACGCCAATGCTACACAACCAGGAAGCCGAGTCTTGGTTACCTCAAGAAAGGATGATGTTGTTAGGAGCATGGGAGCTTCCATCGTGCGTGTCAACAGGCTAAACGATGAAGATGCTTGGTGCTTGCTAAAGAAACAGCTGCCGCAGCCACAGGTCGGTGTTGGAAGTGATTTTGATGAGCTGAAAGATATTGGGATGAAGATTA…
PgNBS154	1338	GGACATTTCAGAAAGTACTGTAAGTTATACTGGAGGACTTCCATTGGCTCTTGAAGTTTTGGGTTCGTCTTTATTCCGAAGAACTCAGAGGGAATGGAGAAGCACATTTGAGAAATTGCAGCAAATTCCCAACAATCAGATTCATAAAATCCTTAAAATAAGTTATGATGCACTGGATGATGATAAAGTAAAGGAAATTTTCCTCGATATTGCATTCTTCTTAGATGGAATGGACAAAGATGATGCAATTAATATATTAGATTCTTGTGGGTTTTTTCCAGATATCGCAATAAGCATTCTAGTAGAAAGATGTTTCCTTGGAACTAATTGGGAAAATAAGTTGTGGATGCATGATTTAATCCGGAAAATGGGAAGGGAAATTGTTCGTGAAGAATCTGT…
PgNBS155	586	AGTGGAGTTACAGTCGACGAACTTTATGACTAAGTCCTATTGTTGTTTGAGAATAGTCCACTACAGTAATGAAATTCTCTTCAATGGACTTGTATGTAATGAGATCAAGTACCAACTGGTGTACTGAATAAGAAAACAAGTCATAATTGCAGTTGATGTCCATAACTTGAATCAGGCCCATGCTGACAAGCTCATCAAAATATCTCCTGGCAACTTCCTCCATGTCTTCACCTTCGTTTGCACATATAAAACCCTCAGCAACCCATTGCTTCACCAAATCATCTTTCAAGAATAGGTAGCCCTCTGGATATGTACTAAGATACAACAAACATGTCTTCAAATAGTGTGGCAGACTAATGAAGCAAATGTTCAATATTTTTCCCATAAACCCTTCCATGG…
PgNBS156	642	ATTTATCTTGACTGCTTCTGTCCTATATTGTAGGTACTTTATCATAATTGATGATCTATGGGACATAGACACATGGAAAACTTTGGATTCTGCATTATGCAAGAATAGTCATGGCTGTGTGATAATGACCACAACACGCATGTATAATGTAGCTAAAGAATGCTGCCTTTCTAATGGGAATCTTGTCTACAAAATGCAACCACTCAGTATTGGTGACTCGAGGAAGCTATTTTTCAAGGGAATATTTGGTTGTGAAAAGTGCCCCAGTGACTTCGAAAAAGTCTCGGATGATATTTTTAAAAAATGTGAGGGTTTACCACTGGCGATCAATGCCATATCCAGCTTGTTGTCTACTGGGAAAACAAAAGAAGAGTGGTATCAGGTTCGAAGTTCTATTTG…
PgNBS157	295	GAGGGAACTTGAAGGGGATTGCAAAAGAACGTACCCATTTCACTGTCATGCAAGAAAATGCCCCTAGTCTGCTTGAAAACAGGGATCACCGGGAAACATCAGCAAAGATAGGAGCAGAAGTCGTAGGGAGGGAAATGGAAAAACAGGAAATTATGGCTCATTTATCTGGGAGTACCACACAAGAGATCACCTTCCTTTCGATATATGGTATTGGAGGCATTGGGAAGACAACCATGGCACAATTGGTTTTCAATGATCTCCAGTTCAAAGAGTACTCTCGGGTTTGGACCTATGT
PgNBS158	639	TCATGATCAGGTTATGTTTGGCCGGCAGATGGAAAAGGAGACAATTTTGAGCTTTCTGCTTTGTAGGGAGGCTGCAAGGAATGGAAGTCTGGGTGTGCTGCCGATAATTGGTCCAGCGAGAGTCGGAAAGAGTACACTTGTTGAGCATGTCTGCCACGACGAGAGGGTGCGCAGGCGCTTCTCGTTGATCGTCTTCTTCAGCGGGAATGATCTCAATGGTGGAAACTTGGCTACTCTAAAAGGTAGCGGTGTGATCAAGCATCAGAATCTTGCTTCCAGCCCGCGTGGAGACTCACTGGCTGTGATTGAGCTAGCAGGGGACATGGACGAGGAAACATGGAGGGGGTTGTACACCTCGGCTGCAAACCACCTGACGCCAGGCAGTAAAATCATACTGAC…
PgNBS159	215	GTGGAAACATGTACTGAATTCTTTGGGGTCAGTGTCGGGCACAAATCTCACCTTGGAAGCAATGAGACAGATCTTGAACCTTAGCTATAAAAATCTTCCTCACCACCTCAAGACATGCTTCTTGTATCTTGGTATGTTTCTGGAGGACTATGAAATATATAGGCATGAGTTGGTAAGCCTATGGGTTTCTGAAGGCTTTGTTAGTAAAGCACATG
PgNBS160	951	CGAAAAGCTACTGTAACAGAGCGTCGATTGACGACGCAAATTTAGCTGTTCGTTGTCAGTTCATTGGACGACCTGACCTCCACGCAGAATTGCCAGGGCGAGCACGGGGGCCATGGAGGGTGCTCTGGTGAGTGTGGCGACGGGGACCCTGAAACCCGTCCTGGGGAAGCTGGCCTCTCTGATGGGCGACGAGTACAAGCGTCTCAAGGGGGTGCGCGGCGAGATCAAGTTTCTGACCGATGAGCTTACCGCAATGCATGCCTTTCTCCTGAACATGTCAGAGGAGGAGGATCCTGATGTGCAGGATAAAGTTTGGATGAATGAGGTGCGCGAGCTGTCCTACGGCATGGAGGACTCCATCGATGACTTCATGAAACATGTAGATGACAACGACACAAA…
PgNBS161-01	372	TCTTTAGATGCGAAGGCAAATCAAAATAGCTGAGAGATAATATCCTCTTCATGTCCTTCACAATACCACCTTCTGTAACTCCACGGCCCATCGAACTGTGCACATGCATCCATTCTTCTTTCTGCTTTATCCTTTGGTTACTGACTAGAAGGCTAGCTATTGTAATGATGGCTAATGGCACTCCACCACATTTCTTCAGTATCTCTCTTGATACTGCTTGCAAATCTTCTGGACATTTCTCCTCGCTTTGAAATATTCTTCTATGGAAGAGTATCTGCGACTCTTCATCGGAAAGAGGTTTCATTTTGTGAATCATGTCATCACTGGAAGAGAGACATGCTTCAGACACACTCATATTGCGGGTTGTTGTGA
PgNBS161-02	487	AGCCTGGTTTCATCTTTGTCACATTGGATAAACCCTTCAGCAAGCCACCTCCATATCAGCAAATCTCTGTTAATCTCAAAGTCTTCAGGAAAGATGCTTAGGTATAACAAACAAGCCTTCAGATGCGAAGGCAAATCATAATAGCTGAGTGATAATATCCTCTTCATGTCCTTCACAATACCACCTTCTGTAACTCCACGGCCCATCGAACTGTGCACATGCATCCATTCTTCTTTCTGCTTTATCCTTTGGTTACTGACTAGAAGGCTAGCTATTGTAATGATGGCTAATGGCACTCCACCACATTTCTTCAGTATCTCTCTTGATACTGCTTGCAAATCTTCTGGACATTTCTCCTCGCTTTGAAATATTCTTCTATGGAAGAGTATCTGCGACTCT…
PgNBS162	1749	CAGCAGCTACATTTCTTCCCACCATGTCAAAAGGAAGAGAAAAGCTACTCAAGTCTCTTGGGTGGATTATCATCTGTTTCTGTTCAGCATCCTCCACTTAATTGTGGACAGCCACTAATGTGCATTTCTGCAGTGAGTTGTTTGACACCTTCTGGTATAAACAATAAACTAGGGCAATCCTCGATGTATAGTCGTATCAGTAATGTGAAATTTTGCAGCCACTCTGGTAATTTTCCCAAACTTGAACAATTGGCAATACGGAGATATTGTAAACTACTGGCAGCAGCTTCTTTGAGTCCTCCAGGTAGAGTCCCCAACTTCGGGAGTCCCATTAGAAGCAGTGATCGAAGGCTTTTGAGGCCTTCCATGCCTTCTCGTCAAATAAGTTAAGCTCTTCAC…
PgNBS163	785	GCCACAGCGAACTCATGGAAGAACTACAAACTTATCTGGCCGAAAAGAGATATCTCCTCCTGATTGATGACATATGGTCTGTAAAAACATGGGAGAATATCAGAAAATGCTTGCCACATAATGATAAAAAAGGCAGCAGAGTAATAGTGACTACAAGATTTCAGGCTGTTGGTAGTGCTGCGTGCTCACGAAGAGAAGAAATTAATTTTCTTCATTCAGTCGATTTTCTTAGTGATGAAGAGTCTAAAAAGTTGTTTGATCGAAGTGTTTCTGAATCCAACAACAACATAGGTAGTGAGAAAGAACTCCCACCTGAAGAGGTATGGAAAATATGCAGGGGTCTGCCTTTGGCCATAGTTACCATGGCTGGTATTGTTGGTAGCAACCCTCACAAATCCA…
PgNBS164	435	TCAGAAAGATATGAAATGGAGACAGGTCTAGTCGTCGGCCTTCATGACAAGGGTGGCCCGGTTGATAGGCTCTGCCAATTGCTGACCGATGGAGATGAGCAGCTCAAGGTGTTATCCATTGTCGGTGTTGGAGGGATCGGGAAGACCACGCTTGCCAAACAGCTATGGCGTGAGCACAAACTCAGGGACTACTTCCACTGCCGGGCTTTTGTCCGGACGGCCAAGAAACCAGACATGAGGAGGATCCTAAGGAGCATACTCGCACAAGTTCGTCCGCACCAACCACCTGATGCTAGCGAGGTGGACGACCTCATTCACGATCTCACCGAGCATCTACAGGATAAAAGGTATATTATTATAATTGATGACATATGGGCTACATCAGTATGGGATGTTGCT…
PgNBS165	791	TACAGTTCAAAATCTTTTTGATATCGGGGCATCGTGTAACGGATACAAAAGCCCGATATTCAAAGTTGATTCCAAACTTGTCATAGACTTGTTTGGCAATAGTTGTCTTGCCTAAACCCGCACAACCAACAATAGAGACAACCTTTTGCTGGTGAGCCGATTCACCCTCCTGCTTGATCAGCCAGTTCACAAGATCATTTCTGGGGCCATCGACTCCAACAAGTTCAGTTGCATCTTTATGGATCATACAATATCTTGGGTCTAGCTTGATGCTTCTGGAGCTAGAGCAAGCCTCAGTCTTGTGTCTTTCATATCCATCTAGGATCTCCTTGAGTTGAAGCTTGATGCCTTTGACGTATTTGGCTATCTGATAGTGGATCTTATCTGGGAACACTCTGC…
PgNBS166	1008	TTGGACCAAGAGACAACTGAAATTTTGCCAGCCCTTCGGTTGAGTTACATGTATTTACCATTCCACTTGAAAAGATGTTTCTCATTTTGTGCCGTGTACCCCAAAGATAGGGAGTTTGAAAGGGATTATCTAGCTGAAATTTGGGCTGCAGAAGGCTTTGTGAAATGTCAAGGTGTTGTTCCACTTCAACATATTGGTTGTCAATACTTTAATGACCTTTTAAATCGGTCCTTCTTTCAAGAAGTTCAAGGCAAATACTTAATCCATGACTTGTTGCATGATATGGCACAAAAAGTTTCCGAGGATGATTGTTTCATTGTGAAAAGGACTGTTGACTTCAAAAGGGTTCCTCAGAATGTCCGGCATTTGTCTGTACTCACTGGCAAAGACATATACAAG…
PgNBS167-01	2184	AAAACACGCAGAGGGGAAGAAGGTGATCGTACTTGTAAAGTTTTACCTCTTGGCGTTGAAGAATCTGAGAAGCTATTTAAGCAGGCCTTCCTTGAATCCAAGGGAAGCGAGGATAACAAGGTGCCGGAAGAAGTCTGGAAGATGTGCGGGGGGCTGCCATTGGCCATAGTTATCATGGCTGGTCATGTAGCCTGCAACCCAAACAAATCAGAGGGCGAATGGTTGAAGGTTTGCAAATCTCTCTTTCCAGAGTCAGCAAAAGATCATGGGAAATATGGTGGGAAAGACCTTACCCAGGAGGAACTTGGTAGGATAGTTAGTCATTGCTACAATGACATGCCTGTTGACATCAAGACTTGCTCGCTGTATTTGAGCATATTTCCAAAGGGCCAGAGAATA…
PgNBS167-02	438	GCCATAGTTACCATGGCTGGTCATGTGGCCTGCAATCCACGCAGAACGCAGGACGAATGGTTGGACCTTTGCTGTTCTCCATTTTCAGAGTCAGGGAAAGATCATGGGAAAGACGGTGGGAAAGAGATTACCCAGGAGGAAGTGGGCAGAATAGTTAGCCATTGCTATAATGACATGCCTGCTGAAATCAAGACTTGCTCGTTGTATTTGAGTATATTTCCGAAGGGCCAAAAAATCAGCCGGAAGCGTTTGACAAGGCGATGGATAGCCGAAAGTTTTGTCTGCGAGAAGCAGGGGCTGAGTGTGGAGGATGTTGCAGAGACATATTTCAATCATCTGATAAGAAGGAAGATCATCCGACCAGTGGAGCACAGCAGTAACGGAAAAGTGAAGAAATTC…
PgNBS168	305	TAACAAGGTGCGCAGCTCTTCTAGCCCGGGGAAGCTTGTGAGACCAAGTAGACTCTTCACAGTGACCGACAGATGGCGCACTGTTGATGGGATGTCACATTTCATGCCATCCTCAATACGGAAGCAGTCCTCTGTTGCAACAGACTTTGCAAGATCATGGAGTAAGTCATGCATTAAGTAGTAAGTCCTGGATCCAAGCTTGATTTCTTGGAAAAATGAGCGTGAAAGGAGCAGACCAAAATATTCTCTAGCTATGTCTTCCATCCTTTTGTCAGCCGTGCCTTGTGGTTGAACAAAACCCTCGG
PgNBS169	367	TAACATCATCGAAATAGGGTGTTTGGGGGAAGATGATGCCTGGAGCCTCTTTAAAGACAGAGTTGGGGATGCAATCATTGATGACCCTCGGATTCAGCCGCTTGCCAAAGAGATGGCTCAAGCCTGTGGAGGATTGCCGATAGCACTACGCACATTTGCTGGGGCAATGTCTGCGATACAAGATGCAGATGAATGGAGGTATATGTATAAATATCTCCAGGCTCGGCTTCCATTGTCACGAGAACAATTTGCAGATTTGTTACACAATATCAGGCACTGGTAGGTGTTGCTGTGCTCTCCTAATTAGACCTGTTTGGAAGCCTGATAAATCGCAGTTCTGTAAAATAATTGTCCTTGCCTAGTAAGA
PgNBS170	369	GACCCATGCATGGCACTGAAATTTCTCTCTCTCTTTCCTATAGACATTTGAAGCTAAAGCTGTTTTGCCAAGCCCACCCATTCCTGTCAGTGTAATCAGGGACCGTTCCACATCATCACTTCCCAACCACTGCTCAAGCTTTCCTCTGTTTTCATCCACCCCAACTAGATCTTCGTCATCAAGGGAACGTGAGATGTTTGCTAGATCTTGAGACTTCTTGATCATGTAATTCAAGCTGCTAGTATCTTCATTGTTTATCATGGGAACCCATCTGTTTTTCATCTCTGACAGGTGTGCAAGGTCTTTCTCTATTTCCTTCACTTTGGAAGATATCTGATTCAATGAAAGCAGAGATCTTGGTTTTCTAAG
PgNBS171	366	GCATGACAATCATGATTTGTTTCTTTTGGAAATATTTTTTTACAAAAGAGATCCCATGCCTTATCTTCTGGTAAAGCTTCTAGTGTTAAGATATGTCGTGGAGAGGCAAGTGCAGCAACATCGCCTTCCCTGGTTGTGATTATCAGTCTACTTCCCTTATCATTATGAATGAGCATCCTAGACAAATCATCAAATGTTTCTGGAGTCCAAACATCGTCGAATATGATCAAGTACTTTCGTTGCTCCAGAAAACTCTTCAGCGTCTCTTCAAGGCATGTGATGTCCATAGCTGCAGATTTAGATAGAACACTGACATCATCTTTCAAAAGTTCCTTGCATATATTCCTCAAGACAGCTTCTCTAGAA
PgNBS172	292	GGGTTATCTGTCAAAGAATCTCAACACACAAGCATGGTACGATGTACTATTGGGTTGGCCAGAAACCCAAGACACACGTATGATGCGAGGAATAATAGCTCGCAGTTACGAGGACCTACCAAATCACTATTTAAGATCATGTTTGCTTTATCTTGCTGCTTTTCCCGAGGATTTCATAGTATGTGTGTCAAATCTTATGAATTTATGGATATCAGAAGGCTTCATTCCGCATAGATCTAAGCATACACTAGAAGAAACATCACGTAAGTATGTAACTGAGTTGGCTCAAAGA
PgNBS173	992	GCCGAATAATCACTACGACCCTCAAAGTCAATGTATCTCAAGCATGTTGCTCGTCCGTAAATGATTCAATTTATCAAATGGAACCTCTGTCTGATGATGACTCTAAAAAGCTCTTGTCTAAAATATTTCTTTCTATTAGTGAATGCCCTCATGAATTCGAACAACTATCTATTGATATGTTGAAGAAATGTGGCGGGGTGCCTCTAGCCATCATCACTATGGCTTCTGTTTTGGCTGGTGACCCGCAGCCGAAAACAAAGGATGAATGGCATGCCTTGCTCAAGTCTATTGGTCGTGGACATGAAGAAAATATAGGATGGAAGGATATGCAGAGGACACTGTCCTATAGCTACTATGATCTTCCTTTGTATCTGAAGACTTGCTTACTGTACTTGAGCA…
PgNBS174	837	GCACCGTGCTTCACTGAAATCGGATCCTCCAAGCTGTTCTCCATGTTACACAATGCAAGATGCCGAGGCTTTGACAATGAGGACAACGAGCCCATGCTCGATCTCTCCTGACCGTCAATTAAGATGCTCTCATCTGTTATCAGGAAGCGGGCAAGAGAGCGTAGGAGATCATGTGTCATCCAGCACTGGTCAAGATTGTCAGGATCAGGCTGTAACAAGTTTCTGCCTATCAATTCCAGATAGTACTCTTCAGCAGACTCTTCCAGTTCCTTGTTCTCTCTGGGCTTGACAAGGCCTTCGGCAATCCAGTGCCGCACGAGATCAAAGCGTCGAACAGGGCAGTCTTCTGGGTACAGAGAGGAATGGAGGAAGCACTCCTTGAGTTCAGAAGGCAGATCA…
PgNBS175	247	AAGAAGAAGGTGGACGTCTTCGCCGTCGTCGGCGCCGTGGGGATCGGCAAGACCACGCTTGCCAGGGAGATATTCACCGACGAGAGGATGACTGAAAACTTCCCCATCTGCGTGTGGGTGAAGATGTCGAAGGATCTGTCCGAGGCAGCTTTCTTGAAGAAGATCATCGCCGGCGCCGGTGTAAATGCTGGGGACACAGAGAACAAGGAGGACCTCCTCGGCCTCCTCAGCTCTGCTCTTTCAAAGA
PgNBS176	426	TGCCTCTGAGAATAATCTATCACAGTGATAAAATTATCTTCTATGGACTTAGAAGTAATAAGATCATGTACCATGTGATTCACTGCATAGTACAATACCGTATTGCTATAGTCTACGTCTATATGTTGGATCATGCCCATATTTACAAGCATATCAAAATAGCTCCCGGCCACTTCCATTTTTTCTTTCTCTGTTGGTGCACGGATAAAACATTCAGCTACCCATTGCTTCATTATATCCTCCTTCAAGATTATATAGTTCTCCGGGTATATGCCAAGATACAACAGACATGTCTGAACACAACTGGGAAGACTATTGTAGCAAAAGTTCAGTATCTCGTCGGAAGTTGTACTTGTTGGCAAGTTGTTCTGTACGTGCTCCCAGTTCTCTACCGCATTT…
PgNBS177	1271	GATCGTTTTTGATGTCTTGTGGACCACATCAGTATGGGATCAAATTCTGCCTGCACTGAAAGATAATAGACATGGAAGTAGAATAATAATTACAACCAGGAATGTCAGTATTGCTGAACATGTTGGTGGCCTTTATCGTCTGCCACTTCTTTCTTGCGACGACTCGAACATGTTATTCTTCTGAAGAACATTATTTGGCAGTAAAGATGATTGTCCTTCTCAATTTAGAGAATTGTCTGAGAAAATGTTGAGTAGATGTGGACAGTTACCATTAGCCATCACTGTCATAACTGATTTGCTGCCTAAAGATAGGGTGTTGGAGGAATGGCAAAAGGTGTGTGATTCTATTGAAAGGGGTAACGGTATGGAGAATATCAGAAGAGTTCTAAAACACAGTTA…
PgNBS178	796	TGGAAAGACAACTTTTGCTCAACATCTGTATAATGATGCAAGGACTGAAGAGCACTTCCAAGTCAGGGTCTGGGTGTGTGTATCCACTGATTTCAATGTGCTTAAGCTCACCAGGGAGATCCTTGCCTGCATACCTGCAACTGAAGAAGGAGGAAGCAGCAGTGTTGCAAATGAAACAACCAATTTAGACCAGCTTCAGAGATCCATTGTGCGCCGTCTCAAGTCCAAGAGGTTTCTAATTGTCTTGGACGATATATGGAAATGTGACAGTCAGGATCAGTGGAAAACCTTGTTAGCTCCCTTCACAAAGGGGGAAACCAAAGGAAGCATGCTACTTGTCACAACTCGATTCCCAAAGGTAGCAGACATGGTGAAAACAGTTGATCCACTAGAGCTGCG…
PgNBS179	428	ATTTCTTCCTTACATCATCAAGCAAGATTACAAATCTTTTCCTAGTAAGTGCCTTTATCAAGAATTTGGCCCGTTTGGCAATTGGCTCCGCATCATTCCACGGTAAGTTGAGCCTTTCAGAGATAGTCTGTTGTATCTCCACTGTATTCAGCGCCTCTGAATTGGATACTTCAATAAAGATAACAACCTGATAATCATGGGCCTTCTTTTCAAGATCATTGTTGAAAACATGTAGAAGCATCGTCTTGCCAACACCTCCTTGACCCCACACACCAATTATGTTTGAGTAGCCCTTCTCAAACAGATCATGGAGCTGACTCAGCATGGTCTCCAAACCAAACGGCTTGATCTCTGTTCTTTCTGTTTCAGCAAGCCAATCCATTATATGTGTCATACTAG…
PgNBS180	1981	GATATATCTTTACTCCTGAAAAGTAGGGTACGCAGCTTTTTGTGCTTGCACAGGCTCAACAAGCTGGCATGGTCAATGTCTTTGCAACAGTGGTGTATTGAGAGATGACGAACATCCAGAGGAACTTTTCCAAAGTCAGCCTTTTCTCTTATGATGAAGCAGTCTTTCCTTGAAACTAGTCGTGCCATATCATGCAGCAAATGAGGGATTACGTATGAGCCAGAGACTTCTTGAAAGAATGACTCACTCACAAGTTCTTCAAAGTACCGACAACCAATACTTGTAGGTGGGATGTCACATTCAGGTTCCACCAATCCTTCAGCCACCCAAATTTCAACTAAACGCTCTTTCTGAAATGTTTTATCCTTGGGGTACACAGCACAGAATGCAAAACATCTC…
PgNBS181	1023	GCTGTCTCTGGAAGCCGAGTAGTGACAATAACCATATTACCTCTCGTCTCTCCTTTTTTGAAGGGAGCTAACAGTTTTTTCCACTCATACTCGTGATATGTCCACACATCATCCAAAACCAGCAAGAACCTCTTATGTTTTAATCTTTGTTCGATAAGCTCTTCTGCAGTACCATGTTTTGTTTCACCATCTACCTCAGGGATGTTTTTCACAATCTCTTGTAGCATCCTATTTGCATCAAAACTCATAGACACACAGACCCAAAGCATTACATCAAAAGAGCTCTTCACTTCTTGATATACATGTTGTGTGAAAGTCGTTTTCCCAATACCCCCTAGGCCAACAATTGGAAGCACGGTGAGTCCACCGGCACAATATTTTCCATGGGTAATGCCATCT…
PgNBS182	771	AACTGTTGACTATTCGATTGACCTGAATAGCTTACGAGATGAAGATTTCTTGCATTTATTTGAAGCATGTGTATTTGATCAACAAAAGTCATTGGAAGACCATCGTGAATTGCTTGATGTTGGAAAACAAATAGTGGTCAAATTGAAAGGTTCCCCTCTTGCGGCAAAAACTGTAGGTAGATCACTAAGAAGCCAACTTACATTGGACCATTGGACAAGAGTTCTGGAAAGCAGAGAATGGGAGTTTCAAACCGGCGACTATGACATTATGCCAGCTCTGAAACTTAGCTATGATTATCTCCCTTTTCATCTACAACAGTGTTTTTCCTATTGTGGTTTGTTCTCTGAAGATTATGAGTTTGGTAGCAAAGAGTTGGTTCACTTATGGATGGGGCTCGA…
PgNBS183	256	AAATGGGAACGAAGCGAGATTTATCGAAAAAATTGTTGGGAAAGTTCAACCAGAAGTAAACTTGAGATTCTTGAATGTTCCCGAGTCTCTAATCAGACTAGATTCTAATTTTAACTGCATAAATACGTTATTGAGCATTGGATCGGATGATGTACGTATAATTGGGATCTATGGGATGGGTGGAATTGGTAAAACAACTGTTTCCAAAGATGTATACAATAAACATTTAAATCACTTTGAAGGCAGTGCTTTTGTT
PgNBS184	1036	CGCTGACATCCTTATTGCACCAGACATCATCCAGTATCAGAAGGAATCGCTTTCCATCTAGTTTCCTTTCCAATTCTTTTCCCAAGGAATTCATGTTATTGAATGGCATGGAACCTTAGGCTCTGAAGCTGCCTCATACAACTCCTTGAAGATGTCGCCCACACTAAAATTCTGAGAGACATGGACCCACATAACCAGGTCGAAGTGACCTTCCTTGTTGTCTTTCTTGTCTTTTTCCTCATGGGCATAAACCAATTGTGCAAGGGTAGATTTCCCTGACCCACCAACTCCATGTATGCCAATTACAGAAAAGCATAGACTGTTGCTGGTGCTTGGTTGAACACCACCTTCATTTTTGTGAAGCATTTTTATGATCTTGTCGCGCTCATTATCTCGACC…
PgNBS185	664	GAGAAGATAAGCTCCTACCTTGATGACCTGTCTGAGCTAGAGGACCCTCCCCTAACGGCCAAGTGCTGGATGAATGAGGTGCGTGACCTGTCCTATGACATGGAGAATTACATCGACAGTTTAGTAGTTGTGCGACTTAAAGATTTCCCCCTGTTACCAACATCAAGAGCACCAAATCCCACCGCAAATTGTCCAGCCATATCAAGACTTCCAAGAGTCAGATTATTATTGCGGAAACGCTATCAGAATTTAGGATGTATGTCCAAGAGGTGATTCAACGGTACCAGAGGTACAATCTCCATTCTTGCAGAACCTTGAGGCATAGGCTTTTGTCCCTTGGCCCTATGCTTCTTCCAACGCCATATGAAGAAACTGCCGACATAGTAATCGATGGCCGGA…
PgNBS186	210	AACTAGTTCAGTCAATGCATCCGCAAGCTCATCATCAAGCAATCATGTTGGTAGTGAATCGGGAATATTGGGTCTTCATGTTTTGCCAATTGTTGGAATTGGTGGTGTTGGGAAGACTACTTTGGCCCAACATATTTGTAGTCATCAACGAGTGAAATCTCACTTTGAGATGATAATTTGGATTTGTGTCTCGGATGACTTTGATGTGAA
PgNBS187	417	ATCATGTCAGTGATTGAGGAAATACACTCTTTGTGTGACCCAGTCTCCAAATTGCTCAACATAATTCCGCATTATAGCAACAACACTCAAGTTGTCACTCTAAAACGGCCTCTCATAGGATCAACCATTGTACAGGATACATTGTTTGGGAGAAGGGATCTTTTCGAGCAAACTATAAAATATATCATCAATGGCACAAATAGCAGTGAAAATCTTCCTGTTATCCCTATAGTTGGTCCCGGGGGCATTGGAAAGACAACCTTCAGTCAACACCTATACAATGATAAAAGGACTCGAGAACACTTTCCTATTAAGGTTTGGGTCTGTGTATCAACCATTTTTGACGTGCTTAAGCTTAGCCAGGAGATCCTTACCTGCATAGAAGGAAGCAAAACTGCA…
PgNBS188	277	TCTAAGGTGATCTCAGTTTGGGGAATGGGGGGTCTGGGAAAAACCACTGTTGTCCGAAGCATCTACCGAAGTCAGCAGCTTGGTGGCAGGAAGCGTGCATGGGCCACTGCATTGCGTCCTTTTAACCCTGAAGTACTCCTTAGAGATTTGGCTTTGCAGCTTCAGAATACTATTCAAGAAGATCCTGTCGGATCAACAGCAACTGGAGTGCAAAAGAAAAACATATCAGTGATGAAACTTCAAGACTTGAAGGATGAGCTAGCTCGAATACTAAAAG
PgNBS189	610	ACATGAAATAATTTACTTGCCAATGGCAATCTTCCTCCACTTGAGGGGTGCACTCCCAAATGTTTATTGCTCGCGTGACGACGTTCCTGTCGATAAGCATGGAGAAACACGCCTCTGCTTCTTCGTACGAACCACTCAGCCCTTTGGCGATCATTTACGAATGAGATTATCCTTGTTAAACATATAACCCTCAGGAAACATGCTCATATATAGCAGCAATACTTTCGACCAGTATGGAAGATCATCATAAGTAGGATACAATGTTTGTTCGAATTGCTTGAGCAGTCTGGGAAATTGGGGAGCTTCTTCTAACAGGCAGTCCAGGCTACCGTTGCTATAGAATTTCTGGACCTCTTCTTGTTCTCTCAACCAGTCAGCCATACCAGATATGAAGAATGG…
PgNBS190	222	CAAATATTTACCTACGCTAGCCAGCGCCAGTGGTAAGCCATCACATTTAACCAAGATGCTTTCTGAGGAATGGGCCACGGCATTTGAAGGTTCCTGTGAAGGCCGAAGAGCTTTTGACCATAGTAGCTTTTCTGAATTAGGTCGGTCAAGATATTGCATTCTGTACACATAACTGCCAGAACTGCAAGCTTTGGCGATAGAATGAACATTTGTTGTCACAAG
PgNBS191	570	GGAAAAGCAACTTTATCTCCAGAGCCAAACACCATACGGAAAAATAATCTTTGTGACTGATCATATTTTAGAGGTTCCATCTCAAATTTGTACATCGACTGATAGCTGCAGCATGCCGATGCTACATCCTCAAATTGGGTAGTTGTCATTATTCTGCTGTGACAATCACCATCAGGAAAAGCACGCCTAATAATATCCCATACTGAAGTACTCCATAGATCATCAATTATGATTAAGTACCTTTTGTCTTGCAGATAATCTTTGATTTTTGTGATGAGATCCTGTGCATCCAAGCAAGAAAGCTGAGTAAGCCCGTCCTCGGAAGAAGAAAAGCCGGGCGGCAATTGAATCTGGGTGAATACGCTGGCTAGAAGCCTCCTCATGTTCGGGTTGGGAGAC…
PgNBS192	2548	AATAAGACAGTTCCTCAAGCATAAAAGGTACTTCATAGTAATCGATGATATATGGGGCACACCAGTATGGAGAGCAATCAAATGTGCTTTTCCTGAAAATAGTTCATCCAGCAGAATACTTACAACAACGCGTATCATCACCGTAGCAAAGTATTGCAGCTCTCAGCACCATGATCATCTGTATGAAATAAAGCCTCTTAGTGCAACTCACTCTAAGAGCTTATTTTTCAAACGAGCGTTTGGCTCTGAAGGTGGATGCCCTCTTCAACTGAGGGAAGTTTCAGATGAAATATTAAAAAAATGTGGTGGCTTGCCATTGGCGATCATTACAGTAGCTAGCTTATTGGCAAATAAAGCTAGTACCAAAGAAGAATGGCTGAGGATACGAAATTCTATTGG…
PgNBS193	793	GCGGGTTCTAGCACGGTAGTTGGATTTGACGCTGCAGACAACCAGGACGAGAGCCGCCAGCTTGTCGCCGTGAAGGACCCCGTGGGAGTGGAGGAACACATGGGGGATCTCGACAAGCGGGTGACCTACATCGTCGGCTTCGGGGGAGTGGGGAAGACCGCCATCGCCACTGCCTTGTACAGGAAATTTGGGGACCGATTTGGCCACCGTGCCATGGTCACCGTGTCTCAGAGCTCAGATCTGGAGACGATCCTGAGGAGCATAGAGAATCAAGTCAAGCCACCGACAAGCAATCAGCAGAAGCAAGGCGGATCTGGGGAGAGCCGTTTCGCAGCAGCCGTCAAAGGCACCCGGGATCAGGTCAGCCGACGAACTTCAGCCATCCTGGCCAAGTGCTGC…
PgNBS194	601	GCTTCTTGTATCTTGGTATGTTTCCAGAGGACTATGAAATACGGAGGTATGACTTGGTAAGTCTATGGATATCCGAAGGTTTTATTAGTAAATCACATGAACAAAGCCTAGAACAGACTGGGATAAGCTATTTCAATGAGCTTGTCAACAGGAGCCTTATTCAACCTGTACAGATTGGCAGGGATGGGTCAGTGTTAACTTGCAAAGTACATGATATGTTGTTGGATCTTATCTTGTACAAGTCCGCAGAGGAGAATTTTATCACTGTAGTAGACAACCCAGAGGCCATTAGAGGACTTCTTCAAAAGCCCCGTCGGATGCTCTTCAACTTGGATGGTGCAACACTGCCAGGGCATGTTAGTATGTCAAAAGTGCGATCGTTTGTAATGTGGATAGGCT…
PgNBS195	204	GCTGGACAATAATCAAGCAACAAAGTGACTTCGAACACAGACCCTGCTCTTACAACCAAGAGTTAGAGCGGATTGGTCTGCAGATTGCAAGTAAGTGTGGGGGTCTACCATTAGCTGCTCAGGAACTTGGGCTCAGTCTACGCAATAAAGATTTTAAAAGTTGGGCAGAGAAAATGAAAGGAGATATCTGGAGTAATATGAGAA
PgNBS196	223	GAATAGTTGCATTTCATCTAGAAAAAGATGTAGTTGAAGCAGCAGCTTCCAAGAAAAGCCCACTGGATAGTCTTCAAGACGTACTAAGCGGGCATAGGTACCTCCTTGTATTGGATGACGTCTGGAACCGAGAAAGTGATAAGTGGGAAAAGCTCAAGGACCGCCTTACACATGGTGCCAACGGCAGTGTGGTTCTGACAACTACTCGTGATGAAGGAGTCGC
PgNBS197	308	CGGAAATCAAGGATGTAGCATTGGGATGCAGTAGGTATCAGTTTAAGTACATGTATGAGATGAGTCCTCTTAATGGTGATCAGTCAAGACAGTTATTCCTCGGTAGAGTTTTTGGGTCTGAAAATGGTTGTCCTCCAGATTTCAAAGAAGTTACATATGAGATTATTCGAAAATGTGGAGGTTTACCATTAGCAACTGAAAATATAGCCAGCATGTTAGCATGTGAATTAAACTTTGATCAATGGAAGCACATACGAGATTCTTTACCCTCTGTTTTGAGATTGAGGACAGACCCTAGTTCGGAAGGG
PgNBS198-01	675	AAAACAGTTAGGCCGGAGACTAGCTCTTTCCCCAATGAAACAAAAATATTTGGTCGTGGCATGGAGCTAGAGCAGATCTTGGGATTGCTCGTGCCTAAACATAGTAACACTCGTTTGAAACACAAGAGGGAAACTAGTGCAGATGAATCAATACCAAATCTTATGGTTTTGCCGATAGTTGGAATTGGGGGTGTTGGAAAGACCACTTTGGCCCAGCATATCTGCAGTCATCCACAAGTGAAATCTCACTTCAACCCAATAATTTGGATTTGTGTCTCAGATGATTTTGATGTGAAGAGATTGACTAAAGAGGTTATCGAATCTAATCCTGGTAAAGTAGCAACAAGTGACAATCTAAATTCTCTTCAGAATGCTCTTTCAAAGATACTGCACAATAAA…
PgNBS198-02	706	AAAACAGTTAGGCCGGAGACTAGCTCTTTCCCCAATGAAACAAAAATATTTGGTCGTGGCATGGAGCTAGAGCAGATCTTGGGATTGCTCGTGCCTAAACATAGTAACACTCGTTTGAAACACAAGAGGGAAACTAGTGCAGATGAATCAATACCAAATCTTATGGTTTTGCCGATAGTTGGAATTGGGGGTGTTGGAAAGACCACTTTGGCCCAGCATATCTGCAGTCATCCACAAGTGAAATCTCACTTCAACCCAATAATTTGGATTTGTGTCTCAGATGATTTTGATGTGAAGAGATTGACTAAAGAGGTTATCGAATCTAATCCTGGTAAAGTAGCAACAAGTGACAATCTAAATTCTCTTCAGAATGCTCTTTCAAAGATACTGCACAATAAA…
PgNBS199-01	360	GTTCTCCTTATGTATGATGGTAGAGCTTTGCTGTTAAAAAGTTTCCAACTTTCATCTTCGTCTAACTTCTTCAAATGATGAACATGGGTTGGCATTTGTATATGATTTGCGACATCTTCCTTTCGAGTGGTTAAGAGTACTCTACTGCCATTACTTGCATTTGGAAAGGCTTTGACCTTTCTGTTTATTTGGTCCCATGTGTCGGTTTCCCACACATCATCGAGAACTACCAAGTATCTTTTTAGCATGAGGATATCACGGATCTTCTTTGCCACCTCATACTCATTCATGTCATCAATTTTTCTTGACTGACCTTCATCACTCGGTATTTGCTTCGCAATTATCTTTAGCAAATCAATG
PgNBS199-02	474	GTTCTCCTTATGTATGATGGTAGAGCTTTGCTGTTAAAAAGTTTCCAACTTTCATCTTCGTCTAACTTCTTCAAATGATGAACATGGGTTGGCATTTGTATATGATTTGCGACATCTTCCTTTCGAGTGGTTAAGAGTACTCTACTGCCATTACTTGCATTTGGAAAGGCTTTGACCTTTCTGTTTATTTGGTCCCATGTGTCGGTTTCCCACACATCATCGAGAACTACCAAGTATCTTTTATGCAAGAGAAAGTCATGGGTTTTCTTTCCCACCTCATACTCTTCCATTTGTTCAAGTGAATCACCCCTTGTCCCCATTATTTGTTTCATAATATCCTTCATTAAATCAATGCCCTTATACTTTTCAGATACAGTCACCCAGGCAATTTTCTCAAAG…
PgNBS200	241	GAAAACAACTCTTTCCATATCTAGCGGGTCATCTTTAACATACCATGACTGTTTCATATATTCGATAGCATATTCCCACTTAGCCGTATCAGTTTTTGCATACATTGTCTTACCTATAGTTACCAAAGCTAATGGCAATCCCTTCATTTCCTTCACAAGTTCTTTTCCAAGATCTTCAATGCGAGGATTATAAGAAAAAGTTTCATGACCGACCTTCTCTTTGAATAGCTGCCATGCCTCA
PgNBS201-01	522	TTCCAACCAGTAGCAGCCCCCGAAATCCAAAACACGCAAATGCCTAAACTTATCAAGAGAAGGGATTTTCACTACTTTCCTAGACACATCAAGTGATCGGACATGAGACAACACATGGTATTTTGGTGTAAATAAATTTTCTTGCTGACCGACTTGTAGAGAGAGCCGGCGGATTTTGCCTTGACTCCCAATATCTAGATTGGGAACACCAACTAATGTAACAAAGTTCTCTTCAATGGACTTGGATATGATGAAATCAAGAATTGTGTCATGAACTCGACAACCCTTCACATTACCATAGTCATTTGTCTTCATGGGTTGGATCAAACTCCTATTGACGAGTTCATTAAAGCATCTTTCTCCAAACTCATATATTGTGTATCTGCCTTCTGTATGAAT…
PgNBS201-02	566	CTCAGCTGGAACAACCTCACTATACTTTCAAGATGATGATCTTCCAATGGTTGGTACCTCAAATCGAGAACATGCAGATGTCTGAACTCTTCCAAAGAAGGGATTTCCAACAGACCTCTACCCACAATAAGTGATCGGACATGGGACAACACGAGACCTTCTGTCAGTACTATTGAACTTTCTTCCTCGACACCTTGTAGACAGAGTCGACGAACAACTTTGTTTTGGTTCCAAATTGTCAGAATGGAAACACCAAGTAAAGTAACAAAGTTCTCTTCTATGGACTTGGATATGATGAAATCAAGAATTGTGTCATGAACTCGACAACCCTTCACATTACCATAGTCATTTGTCTTCATGGGTTGGATCAAACTCCTATTGACGAGTTCATTAAAGCAT…
PgNBS202	260	GTTATAAACAGTTTTGGCAATGGTCGTCTTACCTATGCCACCCATACCATAAATCGCCATTATATTAACATCATTTTACCGATCTTGCACCCACCAATTAATGGCACTTACACGAGAGTCTATTCCAATGGGGTGGGGGGCAACTTTCAAGATTGTGCGGTTCAGTTTAATCCCAATCTCTTTTACAATACTCTGGATAAATTTAGCCACGTGCCCGACTTGTAAGACCATCCCTCTCAGATCTGCAACTTCTCTAAGGG
PgNBS203	293	CTTGCTTTGTCATTTCTGAAGAAGTCCCGCATTCATGAGATCCCAAATATGGGGAATGTTGGCCACCTATACACTAGGTTAAAGATAAGTTATGATTATCTGCAGGATAAGCAGATCAAAGAATGCTTCTTATGTTGCTCTTTGTGGCCTGAAGATTACTCAATTTGGAAAGTTGAACTCATAGACTGTTGGATGGGGATGGGTTTGATAGAGTATGATACCATGGAAGAAGGATACCACAAGGGTTACTCCATTATTGAGTACTTGAAGGATGTGTGCTTGTTAGAAACCGG
PgNBS204	272	GTGAGGCAGAGTTTGTTCTAGGATCCAGTGATGCAGTTAGAGATGCTCAAACTTTCATTGAGTCACTGCACATACTCAAGGGGAGTTACCCCACCAAGAGGTTCCTGATGGTCTTCGAAGATGTTGATGTGGGCAAGAAACAGACGCTAGAAGAGTTACTGCCAATCTTAAGACATGGCAAACATGGAAGCAGGATCGTAATCACCACAAACAACAGGGCTATAGCGAGCATGGGAACGGTGCAGCCGATCAATCTGAAGGTTATGCCGCAT
PgNBS205	207	GCACACTCAGCTCTTGAAATTACCCTTGCGAAATCATGCATAAGAGCACACATAACATAAGTAGTTTAATTGTTTGAAGAGTAGCCTTCTTCAATCTGCTGAAAGAAGCCCAGGTTCACTAAATTAGTCAGATAGAGCCGTCCTATCTCATCCAATCTCATACCTGAATGACTACACTTCACAAATCCCTGTGAAATCCAAATTTGG
PgNBS206	233	AATTGTAGTCATGGGAGGTTTCCTTTCAAAGAATCTCAGGATCACCGAGTGGAGAAGAATGGTTGCCAGCATAAACTGGGATGCAATGAAGAACGAGGGTGACATCAGAGCCATACTGGACCTAAGTTACTATGATCTGTCAAGTAATCTGAAGGTGTGCTTTTTGTACATCACATCATTCCCAGAAGACTATGCAGTCCCGGTAGGCCTTCTTACAAAGTTGTGGATTTCAG
PgNBS207	207	GCTTCTCCTTTTGTGCTGTGTACCCCAAAGATAAGGAGTTTGAAAAGGACATCTTAGCTGAAATTTGGGCGGCAGAAGGCTTTGTGAAATGCCAGGGTGTTATTCCAGTTCAAGATATTGGATGTCAATACTTCAATGCCCTTCTAAATCTGTCATTCTTTCAAAAAGTTCAAGGTAAATACGTAATCCATGACTTGTTGCATGATA
PgNBS208	231	AAAGACCACTTTGGCCCAGCATATTTGTAGTCATCCAATAGTGAAGTCTCACTTCAAAACAATAATTTGGATTTGCGTTTCAGATGATTTTGATGTGAAGAGGTTAACTAAAGAGGTTATACAGTCTTGTTCTGAAAAATATGCAACTACAGAAAATTTGAATTTGCTTCAGAAGATTTTTTCTGATATTGCGAGAACTGAAAAGCTATTGATTGTTCTGGATGATATGTG
PgNBS209	366	TCCCAATCTACCATGTCAGTTAGGTTCTCCAACACGACGAGGTAAGTCTTGGTGTTGACTTCCTGCAAAAACTCACGTCTGAGCACACTCACATCTTCCTGCATGGCCTCCATTTTTGCCAGGACATGTACACCCACATCTGCTCCTTCCTTGTCGACGCAAGCGTCTGCGGTGTAGACCTGTGCCATGAACCGCCACACGAACTCGTGGGGATTGAAAGGATGCATGAGCTTCACCCAGACGCGGCAGGCGAAGCTCCGGCAGATCTCCGGATCATTGTACGCCTTCCTGATGATCGAGGTTGTCCCAAGATCACCGCATGTCCCCCACACCGAGATCACCTGAAGGTCCTTGTCCTTGTTGGTG
PgNBS210	376	TGGCTCTATGAGGTTCCTCAGTATCAGCTCCTTATAGTACTTGCTTCCTAGTTCTTCTAAGTCATCCGAGGTCCCATGAAGAAATCCTTCACTTATCCACATGCCAATGATTTCATTGCAAAAAAACTTTGCAGTTTTAGGGAGAAGGGAGAAATGCAGAAAGCATTGTTTGGCAGTAGAAGGTAAATCTTCATAGCTTAAATACACTGCATGGTTTAGCTCTTCGGGCATTCCAGATATCGACCATACAGAATCAGCCAGAACCATCTCCCACTCACGGCGGTTTTTGTCCTTCTGACACAATAGACCTCCCATTACTTTTACTGCAAAAGGCAAACCATCACATTTTGCTATAATTTGCAACCCAATGTCCTTG
PgNBS211	334	CTTTGACCCGAGGCATTTTCTGAGATGTGTGCTGAGCTTCCTGGCATCCCCGGTTACCTGCATCCCAAGCTCCTCGAGGATCTCCTTGAGAACATCCACCGCGCCTTTGTCCGCCGCACGAACCCAAGCCCGTGCTTTGTACTGGCATACCACGGTGTCGCTCTCGTACACCTCCCTGGCGAGAAGAGTCTTCCACGAGCATCCGAAGCCGACAATGGAGATCACCTTGAGCTGTTTAGGGTGGCCGTCGGTGTCCCTTATCAGATCCAGAAGCTCGTCGCGGGGCGCGTCCATACCCACGAGGTCGGCCGCAAGTGCGTGCGCCTCCTCGGAG
PgNBS212	222	GCCACTTGCAGTTATCACAATAGCTAGCCTATTAGCCAATAAAGAAACGTCAAGGAAGAGCTGGGAGAGCATAAGGGATTCTTTGGGTACCCAGCTTGCCACAAATCCCACCTTGGAAGAGATGAAGAGTATATTAAACTTGAGCTACATGCATCTTCCTGCTCATCTGCGGGCATGCTTTTTTGTACTTTGGTATGTATCCCGAGGACCGCGACATCGAGA
PgNBS213	238	AAGACAACTCTGGCAAACCAAGTGGATCAAGAGCTCAAAGAAAAATTTGAGTGCCGGAGTTTCATATCGGTATCGAGAAATCCAGACGTCATGATTATTCTAAGAACTATTTTTTCTGAGGTTAGCGGGCGACGCTATGCCGATACAGAGACGGGGAGTATTCAACAACTCATCATCAAGATCAGCAATTTCCTAGCGGACAGAAGGTACTTTATTGTTGTTGACGATATATGGGACG
PgNBS214	224	GGAGTAGGCAAGACCACTTTGGTTGCCCATGTTTACAACACTCTGAAGATAGACTTCGACTGTGCTGCATGGATAACTGTATCAAAATCATACCAGGTTCAGGACTTGTTAAAGCAGATTATCAGGGAGTTACAGAAGAGTGACTTGAAGGGTGAACTTCGCGTTGATATTGTTGACATGGAAAAGAGAAGCCTAGTTGAGATCATCCGTGATTTCTTGCGTGA
PgNBS215	253	AATGATAGGAACAATGGTTGAGGTCGAAGTGAATGGTCTCGATGATAATGTGTTCTGGCTTCTCTTCAGAGCATGTGCATTTGGTGATGAGAACTATGGCAGCAATCAAAATCTAAGCAGCATTGGACTGCGAATAGCAGAGAAGTTAAAGGGAAACCCATTAGCAGCTGTAACAGTAGGCGGGCTATTAAGGATGAACCTTACCATTGATCACTGGAATAACATTCTGAAGAACGAAGATTGGAAATCTCTG
PgNBS216	904	TCACGCATCATGCCATATGTTTGACAAGTCTTCACATTATCATTGTTGCTCAAATTGATTGGCTCAATGATGTTTCGATCCATGAGGGAATTGAAAGCAGCTATGGGATCCGGGGAGCTCGGCGAAGGTTGCGGTTCTACAAATCCCTCAGCAAGCCATCGTCTCAAAAGACTTTTCTTCCTGATGGGACGATTACTTGGGAACATACCAAAATATAGCAAGCAGGCTTTGAGAGAATGGCTAGGCAGAGTGGTGTAGTTATGAATCAGCACACGTCGCATTTTTTCGAAGCTCTTGTTATTCTCCAGGTGATAACCTATCTGGGTGCAGATGTCTTCACAGCTAGGTCCTGTTGGCCAACCCTTTGCTTGCAAGAATTCACCTATTGTCACCAGCGCA…
PgNBS217	943	TTACGTAACATCACAACTTCTGATGGTAGATGTGATATCCAAGTGCCCCTAAGGCTCAGGTACTTTAGTTGGAAAAACTTGCCAAGACCCTTCATGTGATACTTTTCCAATCCATCACACCCTTCAAAATCTAGTACACGCAAATTTTCAAAGCAAGCAAGACTAGGCAAGTGTTCGATGCAACTTGATGATGTTACTGTTAAAGAGCGAACATGGCTTAGATCTTCATTTGCCAATACAGATGCAATATTCTGGTCAATGTGCTGGACTGATAGCCGTCGAATACAACCATGGCGATTTACCAAACCAGTCTGCCTGCTACGAATCACCATGACAAAATTATCCTCAGCTGACTTCGAAATGATGAGTTCAAGCATCATGTTATGGACTCGACATGCA…
PgNBS218	259	CTCGTATACTGCTTTGGCAAGAGTGGTCTTGCCCAACCCTCCAAATCCAACAATGGAGACCTTCTTCAGTTTCTTGGTAGAGGCATCATCGCCCTCCAAGGAGAGCAAACTCATGAGCTCCTGATCCCTCTTCCCATAGATGCCAACTAGCTCTGCCGCTTCTATGTATAGAGCACGGAGACGAGGATCAATTGCTTCAGTAGGAATAGAAGCAATACCATCGAACTTGTTCCTGTCACGCCTAGCAGCCACCTCCTGG
PgNBS219	275	GCTATGGACAAGCACACGCTTCATTCTTGCTAACATCTCTTTTGTTTCCAGATGTGCTCCCAGGTTGTGGCATAATGTTGCCCAGTTTCCATGTGTCGGATTACCTGTGCTTTGCAAGTACCGGGCTGTGGTAACAAGGGCAAGGGGTAAACCATCACACTTCTTCAGTGCCTCCGAGCCAAGCTGATCCTCTTTATCAACTGGTGGATTGTCATCTTGGAAAGCTTCCTTGAAGAATAGCAGTCTTGAGTGTTCATCGGCAAGAGTTTTCATTG
PgNBS220	202	GCCAAAACCAGTTGGAAGGATATGGTCTTTAGCTTTTGATGATCTGCCACACCATCTAAAATCATGCTTTCTCTACTTTGCATCCATGTCAGAAAATATTATTGTTTACCCAGATCGTTTGGTGCGTCTGTGGATTGCCGAGGGTTTTGTGGTGCCAAAGAAGGGAAAAACTTTGGAGGAAGTCGGGTTTGACTATCTGAAG
PgNBS221	312	GATGACATGGAAGGTCTTTGTAGCTGAGGTTCAAGATTTCTCTCATCCCATCCAGTGTGAGTTTTGTCCCATACATTGAGCCCAAAGATTTCCGTACATGTTCCCACTCCTCTTTTTTGGGACCTTCACTTCCTAGCAAGCTTGCTATGCTAATAATTGCAAGGGGCAAGCCATCACATTTTTTGAGAATTTCAAACGAAACATCTCTGAGCTGGTCAGGGCAAGCGTCTTCTGAGCCAAATATCCTGCCAAAAAATAGCCTTCTTGAGTCTTCATTGCTAAGGGACTTCATTTGCAAAATGTGATCACGAG
PgNBS222	219	GCTTGATGTACCTTAGTATGTATCCAGAGGGTTACACAATGCAGAAGTTTGATTTGGTTAAGCAATGGACAGCCGAAGGTTTCATCTGTGCAATAGAAGGAACAGACACATGGGAAGAGGTCGCAGATAGCTATTTTGAAGAGCTTGTCAACAGGGGAATAATCCAACCCGTGGATATCAACTACAATGGTGAGGTGTTATCCTGCACACTACACCACG
PgNBS223	241	GAGCTTCTGAACAAGCTGCTCTCCAATTGCCTGCAAGGCTGGATGCTTGTCAGCGCTGTCATTGCTGAAAGCAATCCTCGTGAACAGCGACCAAACATCGGCGAACGCCAGTCCGTCCAACGGAACCAGCTTGCTCGCCTTCAGCAAGTTTGCTACAATCCTTTTCCTGGTGGTGACCATGATCTTGCTGCCGGGCTGGCCACATCTGAGAGGAGCCAAGACCTCGCTCCAGTTATCCTCG
PgNBS224	289	AAGAGATTTAGTCCGTATGTTTAGTGAGCAGTTGTGCAGCAATGGCTACCTGGTTGTCATAAATGACCTGACCACGATAGAAGAGTGGCATTGCATTAAGAAGTACTTTCCTGACAACAAGAAACAAAGTAGAATCATCGTTTCTACTCAGCAAGCTGAAATTGCAAGCTTGTGCACAGAGAAACCGTATCAAGTTTCAGAGTTAAAGCAGCTGTCATGTGATCAAACTATTTATTTGTTCCACAAGAAGTTGCAGAAATCGGAGGAGGTCAGCGTGGCCAGTGTTAGT
PgNBS225	233	ACCGTATTTGTACTCCGGCATCACCACCCAAGCTTTGCATTGGAATGAACTACTGGTATGGTCCTCGTAAACTGCCCTTGCAAGGGCCGTTTTCCCTAAGCCACTACAGCCCACGATGGAGATCACCCTCAGTTCCTCATCGGATGGGGAACAGAGCCGCTTCAGGAAGTCGTCCTTGGTCTCCGGGAAGCCCACCAGATCCTTCTCTGGAGTATAACAAGAAGACGGGGAGG
PgNBS226	252	CTGAGTTTGAAAAACACTCTCGGGTATGGGTCTATGTTTCCCAGATATTTGACTTGAAAAAAATTGGCAACACTATAATATCACAACTATCAAGACAACAGAGCCAGCAGATACTTGATCTGCACAGTATTAACATTCGCCTTCAAGAGCTACTTGCTGAGAAGAAGAATGCTTTGATCATTCTGGATGACCTGTGGGAGAAGCGTCCTTCTCAACTAGAAGAATTAAAGTCTATGCTGAAGCAGAGTAAGG
PgNBS227	435	GGATGCCGCCAGAGCGACCAGACACTCGTGGCACCACTGAAGTTTGGGCATCCTGGAAGTGCCATCTTGGTGACCGGTCGCTCTTGCAAGGTTGCGGATGCCGCCGGAGCGGCTGAACTGTTCTGTCTGAATGGGTTACCGGAGGAGGCTTATTGGGAACTGTTCAAGCAGTATGCATTCGGCGATGAGGACCCTGCCGGCCATCCTGAATTGGTGGCCATTGGCAAGAAGATTGCCCACAGGCTCAAGGGCTCCCCTCTTGCTGCCAAGACTGTCGGCGGGGCACTGAGCTCTGACATGAGCACAAAGCATTGGAGCATAGTCATGGCAAGTGGACTATGGGAGCTTGAGCAAGGTGCCGGAGGGATTCTCCCGGCTCTTCGACTGAGTTACCAGTAC…
PgNBS228	210	ATGCGCTGCTTGCTTGCGTTGCACGGGCGCAATTTGATTATCAAGAGAAAGAACAAGCAAGAACTTCAAACTGATAATCCTTTCGGTGAGAGTCTGTTGGAGGCTGCACAGGTTATCAGATTGCATCAGATTTTCCAGAGCAGAGTGTATGAACTCCTTGGTCAGTCTCTTGACGTTGAAGTCGTCCGAGACAGATATCCAAATTTTGAG
PgNBS229	306	AAAAGTCACATCATAGTTGTCTTCAATGGTAATGGACAAATGACGAATAGATTTTGGAACGGCATCGGCTTTAAACCTTATACTATCATATATATTGAGGCATTCTTGTGAGGAAACACTTCGGGACAGTTCATGTAGTAAATCATGCAGTACATAGTACTGTTGACTTGACCAATGAACATTCTCCTTCACAACAAAACCATTTTCCACTAGTTGTTCCATGTAATCCTCATCTTTTTCTGTGATTCCTATTGCAATCCAGAAATATGTAATTTCTAAATTCTTAAACTTGTAATCTTCAGGGAA
PgNBS230	224	GTGGCTGGTGCAGCCTGTCAGAATGACCGTGAGGGCATCTACAAATTGGAACCTCTCAGCGAAGAAAACTCAAGAATGTTATTGTTGAACAGAGTATTTGGGTCCGAACATGGTTGTCCACCCCAATTGGAACAAGTCATGACTGAGATTTTAAAGAAGTGTCATGGGCTGCCTCTTGCAATTATCACAATAGGTAGCCTATTAGCCTGTCAAGAAAGATCAAG
PgNBS231	253	GGGTTACTCGAGAACAGAAGGTACTTCATCGTTATTGATGACATATGGGAGACGGAAACATGGGAAATAATCATGAACGCTTTCGTGCGTAATAACTGTGGAAGCAGGATAATTACAACTACTCGTATACTCGAAGTTGCCACAATGACCGGTGAAGTATACGAGTTAAAAACACTTTCTCAAGATTTAACCAATGAATTATTTCATAGAAGAGTATCTATTGGAGAAATAAAACGGCCTAATCATCTGCCAG
PgNBS232	236	CGACGCACATACCCAGACCCTGACTTCAAAGTGATTTCCAGCTCCCCTAGTATCACCATACAGCCTTGCATCATTATAGAGGTGTTGGGTGAAAGTTGTTTTTCCAATACCCCCTGGACCAACTATAGGAAGAACAGAAACAGGGTGTTTGCAGCTGAAGATACGGTTGACAGTTTCCTCAAAAGTGTGTCTCCTGCCATACAATGTATCTTGTATAATTGTGGATCCAATCTGCG
PgNBS233	846	ATGAATCTCGAAAATTATTCTTCGATACTGTTTTTGGCTCTGAATGTGAAGGTGGTTGTCCTAAGGAATTCGAAGTAGTTGTGGATAGGATTATCAGGAAATGCGGTCGTTTACCGTTATCAACTCTAAATATAGCAAGCCTGTTGCTACCAAGCAAACCAAACCCTGCATTTCAGCAGTGGGAGAAGGTAGAAAGTTCTCTACCCTCCACTTTGAGGACAAATCCTACTTCCGAAGGGATGGCAAAAGTTATAAACCTTATATACAATAGTCTTTCCCATGAAGTGAAGACATGCTTGCTATATTTTGCTCTCTATCCAGAAGGCTACACGAGCAATAAGGATGACTTGGTGAAGCAATGGATAACTGAAGGTTTTACAGGGGAAGGAGAAGAAAAAG…
PgNBS234	214	AAGATTTTAGCTAGAGATTTGATATGGCGGTGGATTGGCGAAGGTTTTGTTCGGGAAGAACATGGGAAGAGCTTGTATGAAATAGGAGAAGATTATTTCAGTGAGCTCATTAACAAAAGCTTGATCCAACCGGCGGATATCACTAATGATAAAGCGAGTGCTTGCCGTGTACACGATATGGTGCTTGACCTCATCACTTCCTTGTCAAGGGAAG
PgNBS235	220	CAAATATCAGTGCATGGAAAGATGCTCTATCTATACAGATTGACAACTTAAGTGAGCCCAGGAGAGCTCTGCTATGGAGTTATGAGAAGTTAGATCCACGTCTACAGAGGTGCTTTCTTTATTGCAGCTTATTTTCGAAAGGTCACATGTATGGCATCGAGGAGTTGATTCACCTGTGGGTAGCAGAGGGATTTGTTGATTCATGCAACATGAGCAAGAG
PgNBS236	244	CTCGTGGCTAGTAAACTGAGATCAGGCACTAGCTCGAAGCCAATAGATAACTACTTAGCTGAAGTGGACAAGGCTTTGAGTGGAGGGTTGGAAACTCATCTCAGTACGGAAGGAGTGACAAAAGTACTTGACCAATGCTACAATGATTTGCCGGCTGATCTCAAGACCTGTTTATTGTACTTGAGCATGTTTCCAAAGGGCAGCTTTGTTAGCAGAAAGCGTTTGATTAGAAGATGGATAGGAG
PgNBS237	237	TCATGTCTATGAAATAATGCCTCTTACTGAAGCCAACTCTAAGAGTTTATTTTTTAAACGAATATTTGGCACAGAAGATATATGTCCTCCTCAATTGGAAGAAGTCTCCTCGGAAATATTAAAAAAGTGTGGTGGTTCACCATTAGCAATTCTTACAATAGCAAGTTTATTGGCTAATAAAGATTGCACAAATGAAGAATGGGAGTGGGTGTATAATTCGATCGGTTCCACACTGGG
PgNBS238	349	TAGAGAAGTGCGAAGGCTGGCCATTAGGTATCATTGCCATAGCTAGTTTACTTGCAAACAAACCGACACAAACTAAGGATCAGTGGTGTAGTGTGTACAACTCAATTAGTACTGGACTCGAGAATAATCATGGTGTGAAGGACATGAGGTTGATATTATCTCTTAGCTACCGTGATATGCCTTTACAGCTAAGAGCTTGTCTTCTGTACCTAAGCATATTTCCAGAGGACCAAATAATTGGGAGAGATGACTTGATACGGAGATGGATAGCCGAAGATTTAGTTCGTGGAAGACAAGATGATAACCTGTATGAGTTAGGAGACAAGTACTTTAACGAGCTTATTAATAG
PgNBS239	313	TGAACTTTTGAGATACAGTCACCCAAACAAGTGCATTAAAGTATTGTTTGACTTCGGATGAAGTGTACACTTTCCTAGCAAGTGTTGTTTTTCCTGCCCCGCCCATGGCAACTATGGAGACAGCACTAATCATTTTTCCTCCCTGAACTAATTTATCCACTATTTCTTTGTACTCCTTCTCAAAACCAACCATGTTAACATTATCCTGAAAGTTTCGGTGCATAAGGACATAATCTTCCACAGACTCATCTACAACATGAGTGTGCAAGTCAATAATGTTCAAGCGTTCTACGCTCTGAAATATCTCACTGAG
PgNBS240	253	GCTGATTATCTTACTCCCCGGACTTGTTCTGGGAAATGCACACTTGATAGCATTCCAATCATCGACCTTCCATATATCATCAACAACAATTAAGTACCTTTTGTTTTGGAGGAACTCCAAAATCTTTGCGATGAGTGTCTGCAAGTTCTCAGTGCCGCCACCAGAATACCCATGATTCAATTGGCCATAAATATTACTCATAACGTTAACGATGTCTGGATTCCGTGACACGGATAAGAAGGCACGATATTCG
PgNBS241	299	ATTCTATCGGTTCTGGACTTGACAACAGTCCTGATGTGAAGAAGATGAGAAAGATATTGGCCCTTAGCTATCACCATCTACCTATCCATCTAAAAACTTGCTTGCTGTATCTGAGTATATTTCCTGAAGACTACATTATTCAAGGAGACAGATTGATATGGAGGTGGATATGTGAAGGTTTTGTTAATGGGGTACAAGATGAGGACTTATTTGAGCTTGGTGAGAGCTACCTCACGGAGCTCATAAACAGAGGATTGATCCAAGCGGTGGACTCCTATAGGTATGTCAGGACAACGGAT
PgNBS242	558	AAGACTTCTTCTTCCCCGTCCAGCTTGCAGCAGCAGCTCTTCTCTCCCCGTCGGCCGCCGCCACTCCGCCATCTGATCCCCACCGTCGCTTCCTTTGCTCTCGCTCTGCATCCCCTTCTTTCTCGGTCTCCGCTCGGTCCTCTCTCCATCGGCATCGGCGATCTATTCTAGGGTTCAGCTTCTCGGTCTCCCCTTGCTCCTGCAACTGTAGACCCAGGAAGGAAGCCATGGCGGTTGTTCTTGATGCTTTGGCAGCCCGTGTGATAGAAAAGATCACGAACATCGGAGAAGAGAAGATCCGCATGCTGCTAGGCGTCTCCCAGGAGATCAACAAGCTGCGAGGCAACGTGGAGCCCCTCCAAAACCTCCTCACCGATGCCGAGAGGAGGCGCATCACTG…
PgNBS243	389	GGGGCACTCTCCGGCATCGCCGCGAAGTAGAGGAAGCACGACTTGAGGTGGTGCGGCAGGTCGTCGAACGCCAGCGACATGATCCGCCGGGCACCGCCGCTCCCGCTCTTGCAATGCTGCGGCTGGTCCTTGGCCGCCAGCAGCTGCGCCATCACCTGGTCCCACTCCGCAGGCAGCTCCTTGGACCGGAGCACGCCGGCGAGGACGACGACGGAGAGCGGCAGGCCGCGGGTGATCCGGAACACGTCCTGGTAGTACCTCGACTTGTACCGGCCGGGGCAGTCGCCGCGGAGGCCGAACACCCGGCGCCGGAACAGCTCGTACGTGTTCTCCGGGCTAAGCCGCGTGAGCTCGATGGGGTCGTACGTCGGCCCGCCGGCGTAGCCCAC
PgNBS244	237	AGTCCATTGTGACCTTGGATGTTCAAGGAAGCACATGCCAAAAAGATGACGAATATATTTATGACTGGTTTGTATATCAGAGAATGTCCTTGACGGCTCAACAAGTCCAAGAGCAATCCATTGGTGAGCTAGATCTTCTTTAGCTATCTTGTGACCTTTTGGAAAGGTTGCACAATAAGCAAAGCATAACTTCAAGTATGGATCCATACGGTGATAGGTTAGCTGTAAGGATGCATG
PgNBS245	281	GTTCTGATCGCGATGGAGATAAAGGCAAGAAACCAATGGTGGAAGATTCTCCCCTCATTGGACGTGAGTCGCTACTGAATCAACTTCGTCAGTATCCAGCAAAAGCACGTATAAACTCTAGGCAGGTGATGTCTGTGTGGGGAATAGCTGGCGTTGGGAAATCAGCTCTCGTGAAAAAGTTGTACGATGATACAATGCACGACACGAACCTATTTGCAAAGTACCATTGGGTGGATATATCTCATCCATTCAATTTAAAGGACTTCCAAAGGAACTTACCT
PgNBS246	262	CGATGTATCCTTTCGACATCAGACCAATATTCCACATCAGATGGGATGAGAATGATATTGCAAATGAGCTATGATGAACTGCCTGCTCCCTTGAAGTCTTGTCTTCTATACCTTTGTGTTTTCCCAGAATATTATACCATCAAGAAAGAGCGTTTGATATGGCTGTGGATCGCTGAGGGATTTATCTTAGGAAGATGTGAAGAAAGCTTGTGGAGGACAGGAGAAATCTCAAATCTATTTCAACGAGCTCATCAGTAGGGGG
PgNBS247	310	GAATCATCACCACAACGCGTAACGCTGCCGTCGCGTCATATTGCTCAGGTGACAGCAGTTATGTTTATCAAATGGAGTCCCTTAATTCTGCTGACTCCAGAAGGCTATTCTTTAAAAGAGCATTTGGTTCCGAAGAAGTGTGCTACCCTCACCTGGAAGAAGTTTCTAACCAGATATTGGCAAAATGTGGTGGACTTCCATTGGCGATTATAACCTTATCCAGCTTGTTAGCTGACAAGCATGCAAAAGATGAATGGAACAGGGTGCTGACAGCTATTGGCTCGGCACTTGCAAATGATCCTAATGCTGG
PgNBS248	448	AGTTGCTATCCATGGAAGGCGAAGGTGAAGGTGCATCGGAGCAGAAGCTCAAGTTGATCTCCATCGTTGGCCCTGGTGGAATGGGCAAAACCACCCTTGCCAATGCGGTGTATCAAAAGCTTGAAGGCAAATTCGAATGCACAGCTTTTGTTTCGGTTTCTCTTCAGCCTAACATGAAGAATATCCTCAGCAGCATACTTCGTCAGGTCACCAGCAAAATCAAAGATGACGAGGTGGACAATGATAAGAATAAGAGAGTACGCCGTCAAGAAAGCCAAAAACATTATGGAAACACTGAAACGTGGTCAGAAAAGGAGTTCATCGACAAAATCAGACATGCTCTTGAGAAAAGGAGGTACTTGATTCTCATTGATGATATATGGGATGAAAAACCATGGA…
PgNBS249	215	TTGACATCTGGTTCAAGATAAGAGATGCTTTCCCTACTAACAGAACCAGCCGGTTTGTAATCACGTCAAGAATCCATGATGTAGCGTTGCTGGCTACTGGAAATTGCATGGTTGAATTGAAACCACTAGAAGCGCACCACTCATGGGAATTGTTCTGTAAAGAGGCGTTTTGGAAAAATGAAAACAGAATATGTCCGGAGGAGCTACAGTTTTTG
PgNBS250	496	TGATACTTCAGCTAATTGATTAGGAGGACATTTGTCTTCAGTACCAAATATTCTTTTGCAGAATAATTTTCTTGAGTGTGCAAGAGTAAGTGGCTTTAGGACATAAACACCACCAATTTGTTTGGCAATATCAAGATTGCGAGTTGTTGTGATTATTCTACTTCCACATTTGTTCTCAATCAAAGCATGTTTGATGGTTTTCCATGCAGAACTCTTCCATATGTCATCAATCACAATGAGGTACCTCTTGTTTAGAAGAAAATCTCTTAGCTCACGCACAAGTTGTGCTTCACCCCACATCTGTTTGCTCATGCCACTATAGTTGTGCTTCTCAAGCTGATGGAGCATGTCTTAAAATATTCTTCATGTTAGGATTAAGAGACAAGGAAACAAAGGCCT…
PgNBS251	341	ATATTGGCTGGAGCATACTTCTATTAATGAGCTGGTTGAAGTAGTTTAATCCGACCAAAAATAGGCTGGTCCCTTGATCTCCATGGTGGACAAATCCTTCGGCCACCCACTTCCATATGAGTCTATCTCTATGAATCATGCTATCTTCTGGATATATACATAGGTACAGTAGACAGGTTTTCAGATGAGACGGTAGATTATAATAGCTGAATGATAGTATTCTCCGCATCTCAACCAAACTGTTATCTTTTGTTACTCCGGAGCCAAGGGACTGGAGTAGAATATCCCACTCATGCTTTGGTTTCACTTGCTGGCCACTAGCCAAAGCACTAGCAATAGTA
PgNBS252	234	AACGGCCAGAACGCGGAGGACGGCGGCTGCGACGCCAAGGGCGGCAAGGACATCAGCAACTCGCTGTTCCGGAACATGACCGGCAGGCGGTACCTCGTCGTCGTGGACGGCAGCATCGCGGTGGCCGACTGGAACAGCCTCCGTGCGTCGCTCCCCGACGAGGGCAACGGCAGCAGGGTGGTGCTGGTCACCGACGCGGCGGGGCTGGAGGGGGTGGGCTACGCCGGCGGGGCG
PgNBS253	267	GGAACATATAAGAGACACCAAGGTTGTTTTGGATTTTAAAGAAGAACATCAGCAGGAAACATTAGAGAGTCTAATGCTGAGCTATTACTGCATGAAGAAAGAATTCAAAATGTGTTTCACGTACTTGGCAGCCTTCTCCAAGGGCTTTGTCATGGACAGCAATCGTCTAATCCGGCAATGGAATGCACTTGGATACATTAATTCAAGGCATGATGGTCAAAGGTGCATCAACTACCTTTTGGGGATGTCCTTTCTTCGGATTCCAGG
PgNBS254	268	CTGATGTCGAAAGGATACATCGCTCACCGATCTCTGACTCAGCTAGTCCTGCAGATTTCCTGCCGGCTGCAACAATTACTGCCAATGGCATGCCACCGCACATTTTCAACAACTCATTTGCAGCGGGCCTTTTTACCTCCTCATGAAATAATGTCTTTGAGTCTTCCTCGCTAAGAGGCTCCATCTGGTGGATGGCATCAACGGGGCGCATAGAACAACATTTGGCAACATCGCTGATGCAAGTTGTGATCAATACTCTACTTCCAAG
PgNBS255	550	GTCCGGAGGAGTTGAGGCTTTTGTCCGAGGAAATACTTAGCAAGTGTAAAGGATTGCCTCTTGCTATTGTGTCAATTGGCAGCCTCTTGCATGTGCGTGAGAAAACCGTTGAAGAATGGAAAAGAATAAATGACCAATTGAGTTGGGAGATACTTAATAACTCAAGGCTCGACCACATAAGGAATGTGTTGCATCTAAGCTTCATCTACCTTCCAACATACTTGAAAAGTTGTTTCCTGTACTGCAGCTTATTTCCAGAAGACTATCTTCTCAAAAGGAAACAACTTGTACGGTTATGGATAGCAGAGGGGTTCATCGAGGGGAGGGGTGGAAGCACATTAGAAGAAGTAGCAGAAGGCTATCTGAAGGAGTTGGTTGATAGAAACATGCTACAACTTG…
PgNBS256	279	CGATCATAGGGCTCGGCGGGATGGGGAAGACCACGCTGGCGCGCGTCCTGCTCCACGACGATTTGGTGAAGGAGACATTCAATCTGGTGATGTGGGTGTGTCCTTCTGCCGCTTACCACAAGGTCGGGCTCCTGAAGCAAATCCTGCAGTCTGCTGGGGTAGAATTTCCTGACAGCATGAACAACTTTGACTGTCTCCAGAGGCGGCTCGAGGATGCCGTGTCATCCAAGAGGTTCCTGCTGGTTCTCGACAACGTCTGGAACAAAGGGGGCATGGACG
PgNBS257	345	GAAGACAAACCTGATGGTTCATATGTTCTTCCTATTGTAGGCAGTGCAGGAGTTGGAAAGACTGCTCTTGCTCAGCTTGTATACAATGATCCAACCATCGCAGAGCACTTTGAACAAAGGATATGGGTTTCAGTGTCTAACAACTTCGATGAGCTGAGACTCTCTAGAGAGATCTTAGATTGTGTCTCTCAGCAAACACATGCAGGGCTATGCAGCTTTGCCAAGCTTCAGGAGGTCTTGAAGATGCATATCACATCAAAGAGGGTTCTGCTTATTTTGGATGATGTTTGGGATGACTTTAACTTCCGCAGATGGAGCCAACTATTAGCTCCTTTGCAGTGTAAC
PgNBS258	212	GTCCATGTTCACTCAAAGCTAGAGCTATGTTACCGGAACCTGCAGGAGCACCTGCAGCCGTGCTTTGCAATCTGCAGCATATTTCCGAAGAGCTGGCGGTTCAAGCGTGACAAGCTGGTTAAGATTTGGATGGCCCTTGATTTCATCCGGCCAGCTGATGGGAGGAAACTGGAGGATGTAGGGAAGGAGTACTTTGATCAACTTGTGGAGGG
PgNBS259	321	ATTCTTCTTGACCGCACAGATAGGCGTTGTCATTCTCAGAGCACCTTCCGTGACGTCCACACCGATGATGATAGGGTCCTTCTTGTTGAAGACGGCCACGGGCTTGAGTACACAGGGGAAGACAGCCAACATCTTCGACTCTTCCTTCCGCTGCTCCTCAAGCTGTTTCATATGCGCTGTGAACTTGTCAAACAAGTGGTAAATGATGTCGGCTTCGAAGATCTTGACGCCGATTTCCTCTGCATACGCTTTGGCTTCCTTGTCGACCTTGACGTCGAAGCACAGCATGACAGCGTATTCTTTGGCCTTCTCTAACATGAT
PgNBS260	242	GTCAGGCTGAATCAAACTTCTGTTGACAAGCTCATTAAAATAGTTGTTCGCAACAACCTCCATATCTCGGCCATGCAACTTATTGACAAGCCCTTCAGCTAACCATTGTCGAACCAAATCATCCCTCTCAATCTCGCAGTCTGCTGGATAGAAACCAAGGTGCAGAAAAGAAGCCCGGAGTTGAAGCGGAAGATGGATGTAGCTAAGGTTTAATATACTCCTCATCCCATCCAATGTGGGAT
PgNBS261	283	GTCATCAAAATCACATTACCCTTGGAATCTGTACATCTAAGTGGAGCCAACAGTTTGTCCCAGCGAGCCTCGCTCTCTTCCCACATGTCATCCAAAACAAGCAAATATGTTTTCTTGTGCAAGTATTTGTTGATCACACGTTGAAGCCCATTGAGATGTTTGATGTTTGCGTACTCCGAGGCAGGTGCTATTTCTTCAAGAATCCCTTGTGCGAGCTTGATTTCATCAAAATTAGCAGATACATGGACCCAGATCTTGATGGCGAAGTCAGCTCCCACTTGCG
PgNBS262	219	GTTGAAAGAAGTATCTGAGAAAATACTGAAAAAATGTGATGGCTTACCATTGGCTATCATAACTATAGCTAGTTTATTGGCTAGTAAACCGACAAAAACAAATGAGCTATGGTACAATGTGCTCAACTCCATTGGTTCTGGACATGAAAATGGTCCTAGTGTGGAGAACATGAGCGGGATATTATCTCTTAGCTATCGTGACCTACCTCCTCACTTGAA
PgNBS263	473	ACTATCTGTCACATTGCCACCATGGATAGAAAGGTGGCAGGCATTATTAACATAGGCATGGGGTCTTGGATGATCACGAGACGATGTCGCGATGAACCCCTGTGACACGGACTTGTGCAGCACGAACTCGTGCATGATGCCATGAGTCATGCACGTCTTCACTTGCGCATTATTCCTTGTATCAATGGACTGTATGATATTCCGGTCGACAAGTGCCTTGAAAGTCTCGTCCGCAATGTCGTCCTCGCTACGAAGAGAATCACTCCGTGCATATCCTTCGGCTAACCACCTCCTGATAACAACTTTCCTTTTGAGGGGACGGTTGTTTGGGAATACACCAAGATATAGCAAGCAGGTCATAGCATGCACAGACAAACTGTCATAGTTATGCATCAGCAC…
PgNBS264	1166	CTACTTTCGCACGTCTTGCTACAAGTTGCTACGCACTCTGTACCCAGCTTGGAGACATCTTCTCGTATTTTGCTTGGAAAGGCAGAATCTCCAGAATCCATAGTCGTCCAGACCTGCGTAGCGATGATCAGTACAGGTGCAGCCAGACATCTGTGAACTTCGTTGAGACGGAACCTGCAAATTGAATTCGTCTCCTGTTTAAAGACGAGAAGATCAAATAAAAAGATTTGATGTTCAAGGATAGAATTGTTATTCAACGTTGAAGGTCAAACTGCACGAAGAGAAATGGCGGAGGCTGCTCTTCTTCTTGTCACGACAAAGATTGGAAAAGCTGTGGCAACAGAAACACTGCACTATGCTAGACCATGGCTAACAAAAAAAGCTGGGTCTATTGCAGAG…
PgNBS265	219	AGATGTTGTGGTCTACCATTAGCAATTGTATCAGTTGCTAACCTCCTTGCATTGAAGGATAGAACGGAATTTGCTTGGAAGAATGTCCATGACAGCCTTGACTTGAATGAAAGCAGTGTTCGTGGAATTGGGCAAGTGTCAAGCATACTGAATCTGAGCATTGACGATCTGCCTTATCACCTGAAGAGATGTTTGCTGTATTGCAGTATATACCCTGAA
PgNBS266	303	ATCAAGTTAGGTGGTATGAATGATGAAACATTTTGGCCCTTCTTCAAAAGATGCATATTTCGTGATGAGAATTATCAAGGAAACAATAAGCTTCAAGGAATCGGGAAAGAGATAGCCATCAAGCTGAAAGGAAATCCTTTAGCGGCTAAAAGTGTAGCCACACTTTTGAGGAGAAACCTTACTGAAGTTTACTGGAAACGTATTTTAAAAAGTGATGAATGGAAGTTATCAAATACAGTGGATGACATCATACCAGCACTAAAGCTCAGTTACAATCACCTCCCCTATCACCTTCAGCAGCCG
PgNBS267	274	AGCAGAAACAGCTCAAGGTGATACCTATCTTTGGATCTGCAGGAGTTGGAAAAACGACAGTTGCGAGAACAATGTATCATCAGTATGGAGGGGAATTCCAATGCCGTGCTTTTGTACGGGTTTCCCGGAATCCTGATATGAGGAGGCTTCTCACCAGCATCCTCTCACAAATTAAGGCACCAGGAGCTCACACCTTTTCTGATGCGCAGGACCTTATTGACTGTATCATCAAGCATCTTCATCAGAAAAGGTACTTCATTGTTGTTGATGATTT
PgNBS268	619	TGCAGAAGCTAGATCACCTCTCTGCAACCTCCAACACATTTCTGGAGCTCTTAAAGCAGAGTAGTTCAGCATCCATCAAGGAGGAGAGAGTTGGGGGAGAGACTACTTCTCGTGTTCCAGTTGATGTCAAGCTGTTTGGACGCGATGAAGTTCTAGAGTTGATACTGAGAATTATTTTGGGTTCATCTGGCTCTGAACCAGAATCCAGCAGCGTAAGAGCAAAACTTGGGGCAAGGCACACCATTGGTGGTGTTGATGTCATCCCAATTGTTGGTATGAGCGGGGTTGGGAAGACAACCCTTGCTCAAGTCATATACAATCATGAAAATGTGAAGGGTCACTTTGGACACAGAGCATGGGTGTATGTTTCAAAACATTTCAGTGTGAAAAGGACGTTGC…
PgNBS269	374	GTGGACATCTGGAGACAAATGAGACCTTAGCAAGCATGAAACGCGTGCTCGTCCATAGCTACACCAGCCTTGGTAAACAAGATGTCAAGACTTGTTTGCTATATCTGGGCATTTACCCAAGTGGTCATCCAATCAGGAGAGGAAGACTGACAAGGAAATGGTTAGCTGAAGGATTCGTCAAACAAGACCATAGACGCAATGCCCACAGAGTCGCCATTGACAATTTCGATGAGCTGGTTGACAGGAGTATCATTCAGCCTATTGACGCCAGCAGCAGCAACAGCGTAGAGGTGAAGAGATACCAAATTCCCGGCATGATGCTCGGGTTCATCCTGCACAAGTCCATGTGTGAGAACTTTGTTACCTTGTTATAT
PgNBS270	356	ATGCTCGAAGCGATTATTCTCCGAGAAAGCTTGCCCGAAGAAATATTTGCATTACGACCAGCCTGATACAACAGCAATTCTGAACAAATGCTATGGCCAGCCCCTTGCCCTGATTACCATGGGTGAATTCTTGAAATCAATTGGTTGGCCGATTGGACGTACCTGTGAAGATGCATGCAACAACATTCGTTATCATATGGAGAACGGAGAGACCTTTGGTGATATGCGACGCGCTCTGATGCGTAGCTACGCCAGTCTGGGCGGCCATGCTCTCAAAGCCTGCTTGTTATATTTTGCCATGTTCCCGAGTGATCATCCCATGAGAAAGAAAAGCTTGTTGAGGCGATGGTCAGCTG
PgNBS271	400	GCTGCGTGGACACGACGATCCAGCTTCCTTTCATCCTGTCCGGAAGGAAAGTCTTCAAAGAATGCCAATCGGCCATGTTTGACAGGTCTTCCACGACGAGGAGATACCTCCCCTGTGTCTGTGTAAGTAGCTCCTGGAAGCCCCTGAAGAGAACTTCCTGGGTTTCCTTCATCATTGTTAGCACATCTGTACCTGTGGCTGCACAAAACTGGAGCATCAAGCTCCGGACGAAATCTTGGGGACTGAAAGGACGCATTAGCTTCACCCAAGCGCGGTGGGTGAAGGTTCTGCAGATCTCTGGGTCAATGTAGCTCTTGGTTATGATGGATGTGGTCCCATTTTCGCCGGCGGAGCCCCAGATGGAGATCACCTGAAGGTCGTGGTCGTCACTGACTTGTCT
PgNBS272	384	AAGAAAATCTCGGAAGATATTGTACATTACACTGCAGGGCTTCCATTAGCTCTTGAGGTTTTGGGCTCATATTTGTATACAAGAACGTTGGAAGAATGGAGAGGTTCCTTTAAGAAATTGCAACAAATTCCTCATAATGAGATTCGAGAAAAACTAATAATAAGCTTTGATGCATTAGGTGGTGGTAGCCTGAAAGATATTTTCCTCGATATTGCGTGTTTTTTCATTGGGATGGACAAATTTGAGGCAATTCATATATTAAATTCTTGCGGTTACGATTCAGAAAATGAAATTATCATTCTTGTAGAAAGATGTTTACTGTCAATTAATGATAAAAATGAGATCAGGATGCATGATCTGCTTCGGGACATGGGAAGAGAAATT
PgNBS273	446	CAACGATATATGTGGAGGAAGCTGGCCTTGTGGGCATTGAAGGCCCAAGTGAGGAGCTTCTCAATTTGTTGACAGATACTGAGGAGAAGCTCAAAGTGGTGTCCATTTTGGGATTCGGAGGATTGGGTAAAACTACACTAGCCAAACAGGTGTACGATGAGATCAGAGGGAAGTTTGAATGTACAGCATTTGTTTCGGTATCCCAAAGACCTAACATGACAGGGCTTCTCTATCGTATACAACTAAAACTTGGGATGAATCGGTCTTCTCGGGTATATGAGGTGCAAGACATCATTGAAGACCTTAGGCAATATCTCACACACAAAAGGTACCTTATTGTAGTTGACGACTTGTGGGACCAGTCAGCATGGAACACTATCAGTCGCGCCTTTCCAGAAA…
PgNBS274	396	GAGTGGGCCTGTTTCTGGAGCAATGACCAGGCATCCTCCTCATCTAATTTGTCCACATGGTGGTAGGGAAGCACCACTTTCATCATTCGAGCTACTATTTCATCTCTAGTAGTGACGAGGACTCGGCTACCTGGAGCCACAACATTAGCCAAGGGTGTTTTAAGCACATCATCCCACGCCCCATGGTTCCACACATCATCCAGCACCAGGAATAGCTTCTTCCCTTTCAAGGTAGTGACAAGGATTGGCTGAAGCACAGCCAACGCCTTATGACCACAATGTACTCCCCCCGCTTGCGTGATGATTGTCCTGAGCAACTCAACCTTGTCAAAGTCCTTATTGATGCTCAACCATATCATCTTCTCGAACTCAGCATTCAAGGCTTCATTGTTAAAG
PgNBS275	201	CAAGATATTGGCTGTGAATACTTCAATGACCTTTTAAATAGGTCCTTTTTTCAAGAAGTACATGGCAAATACTTAATCCATGACTTGCTGCATGACATGGCACAGAAAGTTTCAGAGCATGAGTGCTTCATCGTGGAAAGAGAGAGTGACTTCAATGATATTCCTCCTAATGTTCGCCATTGTCAATCCTCTTTGGCGGAG
PgNBS276	398	GTCTCGAGTTGCTCAAGCACTTCATCCCACTCCGCGGGAATCACCTTTGATCGTAATACTCCAGCAAGCACAATGATGGCTAGTGGAAGACCTGATGATATATCGTGAACTTTGTCATAGTAAGCTTTGCAGTTGTAAATTTCTGGAGGTTTCTTTGCTCCAAAAACTCGTCGACAGAACAACTGTTGACCGTGTATGGTTTCAAGGCAACCCAATTCAAGAGGAGCAATACGTGGGTCCATATGTTTGATTTCCTTCACACTTAGGCGTGTCGTAAGCAAGATTCGGCTGCAATTGTTTTCATCTGGCAGGACATCCAACAAAGAATTCCAGTCACTGATTTCGACCAAACCATCAAGAACAACTAGGTACCGCCTGTTCTGCATTAGTTGTCGAAG
PgNBS277	404	ATTGGGAAAAGAATCGATCAGGTGACAGCGAGAGTTGGGGCAATCTTCAGAGAGTTCGCGAAATACAGCATTTCTTCTAGTACTGGCCTGAATGAGACGAGACACAGTATGGATGAGAACGAGAGTATGCGCGCAAGAAGACTGACGCTCCCAGATTTTGGGGACGACGTCGATGTCATTGGCTTTGACAGCGAAATCAACCAGGTCAAGGATGAACTGCTTGACTCGGAGAACAAGGACCTCACTGTCATCTCCCTTGTTGGTCCAGGGGGGGCAGGGAAATCAACCATTGCCAGGAAGGTCTATAATCTTGTCGCCAAAAAGCATTTCAACTCCTGCGCATGGATATGCATCTCACAGCAATTTACAGTCTATGGTGCACTGAAGGATATCGTTAAA…
PgNBS278	246	GTGATAGTTAGTGTCTACCGGTTGGATCATGCCTCTTCTGAGAAGCTCGTTAAAGTAACCATGCTCAGCGTCGCTGACAAAACTTTCAGCAACCCATTGCTTCTCCAAATCATCCTTACTGATCGTGTAGCCCTCTGGATACATACCAACATAGAGCAAGCATGTCTTCAAATGAAGTGGAAGCTTATCATATACAAGGATTATAACATCTTTCATCCCATTGGAAGTAGGATTTGTCCTCAAAGT
PgNBS279	271	CAGATTCCGGTTGTTGGTCCAGGGGGAATGGGGAAGACTACACCGATACAACACATATATCGCAGCCAAAAAGTGCAGAATCATTTACCAGTCATGATTTGGATATGTGTCTCGCTCAGTTTCAATCTGGAGAGTAAGCGTATGGATGGAGTACCTGTAACATACTCCCTTTGTTTCGAAATATAGGTCGCTAAAGATATCCTTCCGACCAGGTGAAAACGGTGGATTTTACATTGCTGCCCCTACTTTTGAATCGGTATCCCCATCGTTG
PgNBS280	281	AGAAATCGTTGACGTTGCACATGGCCATTCTCCTCCCAGTACCAGCCCCAGTCGCTGTCCCAGCCACGTTGACATCACGCTCAGCATCTGTGAGCATGCTGAGGTTGACGAGCCTGGAGAAGTAATTTTCCCCGTTCACTTCCGCGAGATTCCCGTCGGTGTCTCTTGAGTAGCCCTCGGCAATCCACCGCCTCACCAGACGCCTTCGACGAATGCCATGGCGTCGAGGGAAGATTGACAAATAGAAGATGCATGGCTTGAGTTCGTCAGGACAATTGTGG
PgNBS281	253	GTCTCACAAAAGCCGGATATAAAGAAAATTCTCATGAACTTGATCTCCCAAGTGTCTCCCCATGGATTCACGAAAGATACTTACAATTGGGACAAAATGAGATTAATTAGAGAGCTAAGAGAACTGCTAAAGGATAAGAGGTATCTTGTTGTCATTGATGATATATGGTCCATATCGGCATGGAACATTATCAAGTGTGCTTTTCCAGAGAATAACTGTTCTAGCAGAGTTATAACTACTACACGCATTATTG
PgNBS282	211	GGGAAAATACCCAGATATAGCAGGAATGTCTTGATAAAATGGTCAGGAAGACTGGCGTAGCTGTGGCGAACCACGCTCTTCATTCTCGCTAAGGTGTCCTCTGTTTCAAGATGTTCACCCAGGTTGTTGCACAGCCTTGCCCACTCTGCCCATGTCGGATCACCTCTGCTCTGCAAGAACTGGGCTGTGGTAACGAGAGCGAGTGGCAGAC
PgNBS283	909	GAATTGGAAAAGCAGCTTTTAGACCATCCCAAGCATCAGTTGACCAAATGTCATCAAGAACTACTAGACATCTTTTTGTCTTCTGGATCTCAAAAATTTGATCTACCAACTCCTTTTCCGATAGATTGATAATCGCATTCCTCCTCTCTGGGCTAAGTTTGTAAAGGATCTCTTTCAAAATAGCATCCCTTTTCCATTTCCGGGAGATGTACACCCAAGCTAGACAAGCAAAATTTCGCTTAGTCGTCAGGTGATTGTATATCTTTCTAGCAAGGGTGGTCTTCCCCAGACCGCCCATCCCATAAATAGCCACAACGGATCCGTCAGGTCCATCCTGGGATAAACGAGCTACCAACATATTGATATCTTCCGTCAAACCAATAACTTCTTCATCAATAA…
PgNBS284	895	GCTGCAGCGTGTCTGCAGCGCAGCCTACAAGACCATAGACACTGTCAATGAGCTGCACGACGCGAGACCACAGGCTGCTGCAACGTTTGATGTTTTATGGAAGCAAGATAGTGGTCCATATTTGCAGTTGACAAGGATGCTGCCCCACCTTGCCATCGTGAAGAATGCCATGGCCATCGAGGTGCAGGAGACGAAAAAACTAGTGATGCAGGCAGACGAGAGGTCAAGTCGGTTTCCAAATTATTACCCCGAAATTACCGAGCAACGAAAAACTGGACCAGTTTTTGAGGAAGCAATGGTTTTAGGAAGACGATCAGATAAAGAAAGGATAATAGCCGCCCTGCTATGTAGTACTGAGCCCAACATCACGCAAGAGCACATCACCATTCTTCCCATCTA…
