# Supplementary material for: Functional differentiation and spatial-temporal co-expression networks of the NBS-encoding gene family in Jilin ginseng, Panax ginseng C.A. Meyer
Source: PLoS One. 2017 Jul 20;12(7):e0181596. doi: 10.1371/journal.pone.0181596 (PMC5519184; doi:10.1371/journal.pone.0181596)
Supplement: S2 Table — (XLSX) [file pone.0181596.s002.xlsx]

## Sheet: Sheet1
S2 Table. Annotation and GO functional categorization of the PgNBS gene transcripts
Gene	Length (bp)	Type	Annotation	GO category	GO term
PgNBS001	3823	N	---NA---
PgNBS002-01	2622	N	---NA---
PgNBS002-02	2851	N	---NA---
PgNBS003	2290	N	---NA---
PgNBS004	3213	CNL	leucine rich repeat family expressed	BP, CC, MF	biological_process, response to stress, extracellular region, ion binding
PgNBS005	2977	N	---NA---
PgNBS006-01	3398	N	---NA---
PgNBS006-02	3294	N	---NA---
PgNBS007	2519	N	---NA---
PgNBS008-01	1699	N	---NA---
PgNBS008-02	451	N	af278857_1 disease resistance gene protein	MF	molecular_function
PgNBS009	4969	N	---NA---
PgNBS010	2557	N	---NA---
PgNBS011	1118	N	---NA---
PgNBS012-01	770	N	nbs-lrr resistance protein	BP, MF	cell death, response to stress, ion binding
PgNBS012-02	529	N	nbs-lrr resistance protein	BP, MF	cell death, response to stress, ion binding
PgNBS013	813	N	---NA---
PgNBS014-01	235	N	---NA---
PgNBS014-02	1843	N	---NA---
PgNBS015	2987	N	nbs-lrr type disease resistance protein	BP, CC, MF	response to stress, cell, molecular_function
PgNBS016	1183	N	---NA---
PgNBS017-01	3852	CN	---NA---
PgNBS017-02	2543	N	---NA---
PgNBS018-01	1306	NL	af146269_1 resistance gene analog pic22	BP, MF	cell death, response to stress, ion binding
PgNBS018-02	1015	NL	af146269_1 resistance gene analog pic22	BP, MF	cell death, response to stress, ion binding
PgNBS019	748	N	nbs-lrr type disease resistance expressed	BP, MF	response to stress, ion binding
PgNBS020-01	1072	N	nb-arc domain containing expressed	BP, MF	cell death, ion binding
PgNBS020-02	783	N	nb-arc domain containing expressed	BP, MF	cell death, ion binding
PgNBS020-03	1027	N	nb-arc domain containing expressed	BP, MF	biological_process, cell death, ion binding, molecular_function
PgNBS021	1654	TN	tir-nbs-lrr disease resistance-like protein	MF	ion binding, molecular_function
PgNBS022	1126	N	af146269_1 resistance gene analog pic22	MF	ion binding, molecular_function
PgNBS023	1909	N	cc-nbs-lrr class disease resistance protein	BP, CC, MF	cell death, immune system process, response to stress, cell, molecular_function
PgNBS024-01	3554	CNL	---NA---
PgNBS024-02	3564	CNL	---NA---
PgNBS025-01	3434	NL	---NA---
PgNBS025-02	3176	NL	---NA---
PgNBS026-01	2242	TN	tir-nbs-lrr disease resistance-like protein	MF	ion binding, molecular_function
PgNBS026-02	1610	TN	tir-nbs-lrr disease resistance-like protein	MF	ion binding, molecular_function
PgNBS027	1902	CN	---NA---
PgNBS028-01	6397	CN	---NA---
PgNBS028-02	587	N	---NA---
PgNBS029	1127	N	---NA---
PgNBS030-01	1474	TN	tir-nbs type disease resistance protein	MF	ion binding, molecular_function
PgNBS030-02	743	TN	tir nbs lrr protein	BP	biological_process
PgNBS031-01	837	N	cc-nbs-lrr class disease resistance protein	BP	response to stress
PgNBS031-02	946	N	cc-nbs-lrr class disease resistance protein	BP	response to stress
PgNBS031-03	1508	RPW8-N	cc-nbs-lrr class disease resistance protein	BP	response to stress
PgNBS032	1052	N	nbs-lrr disease resistance protein homologue	MF	ion binding
PgNBS033-01	1589	N	---NA---
PgNBS033-02	2241	N	---NA---
PgNBS033-03	2836	N	resistance protein ei2-5	CC	plasma membrane
PgNBS034	2874	CN	---NA---
PgNBS035-01	3691	N	af506028_15 nbs-lrr type disease resistance protein	BP, CC, MF	response to stress, cell, molecular_function
PgNBS035-02	3407	N	af506028_15 nbs-lrr type disease resistance protein	BP, CC, MF	response to stress, cell, molecular_function
PgNBS035-03	3836	N	af506028_15 nbs-lrr type disease resistance protein	BP, CC, MF	response to stress, cell, molecular_function
PgNBS035-04	3552	N	af506028_15 nbs-lrr type disease resistance protein	BP, CC, MF	response to stress, cell, molecular_function
PgNBS036	2885	RPW8-N	leucine rich repeat family expressed	BP	biological_process, biosynthetic process, cell death, cellular protein modification process, immune system process, membrane organization, protein targeting, response to stress, small molecule metabolic process
PgNBS037-01	3898	TN	tir-nbs-lrr type disease resistance protein	MF	ion binding, molecular_function
PgNBS037-02	4014	TN	tir-nbs-lrr type disease resistance protein	MF	ion binding, molecular_function
PgNBS038-01	3908	TNL	---NA---
PgNBS038-02	3741	TNL	---NA---
PgNBS039-01	812	NL	---NA---
PgNBS039-02	1106	NL	---NA---
PgNBS039-03	1389	N	---NA---
PgNBS039-04	1331	NL	---NA---
PgNBS039-05	1087	NL	---NA---
PgNBS039-06	1633	NL	---NA---
PgNBS039-07	1630	NL	---NA---
PgNBS039-08	344	N	---NA---
PgNBS039-09	1350	NL	---NA---
PgNBS039-10	1053	NL	---NA---
PgNBS039-11	1056	NL	---NA---
PgNBS039-12	1347	NL	---NA---
PgNBS039-13	414	N	nbs type disease resistance protein	BP, MF	biological_process, ion binding, molecular_function
PgNBS040	1803	TN	---NA---
PgNBS041-01	3854	NL	---NA---
PgNBS041-02	3833	NL	---NA---
PgNBS042-01	1705	N	nbs-lrr type disease resistance protein	BP, CC, MF	biosynthetic process, carbohydrate metabolic process, cell wall organization or biogenesis, cellular protein modification process, signal transduction, extracellular region, ion binding, kinase activity,
PgNBS042-02	2005	CN	nbs-lrr type disease resistance protein	MF	molecular_function
PgNBS042-03	852	N	---NA---
PgNBS043-01	825	N	tir-nbs-lrr disease resistance-like protein	MF	ion binding, molecular_function
PgNBS043-02	952	N	---NA---
PgNBS044-01	4382	N	---NA---
PgNBS044-02	3302	N	---NA---
PgNBS044-03	2365	N	---NA---
PgNBS044-04	3445	N	---NA---
PgNBS044-05	3960	N	---NA---
PgNBS045-01	749	N	---NA---
PgNBS045-02	1498	TN	---NA---
PgNBS045-03	599	N	tir-nbs type disease resistance protein	BP	biological_process
PgNBS045-04	929	N	---NA---
PgNBS045-05	1648	TN	---NA---
PgNBS045-06	922	N	---NA---
PgNBS046-01	1332	N	cc-nbs-lrr class disease resistance protein	MF	molecular_function
PgNBS046-02	2921	RPW8-N	cc-nbs-lrr class disease resistance protein	BP	response to stress
PgNBS046-03	2895	RPW8-N	cc-nbs-lrr class disease resistance protein	BP	response to stress
PgNBS047	2781	N	---NA---
PgNBS048-01	2905	RPW8-N	---NA---
PgNBS048-02	2953	RPW8-N	---NA---
PgNBS048-03	3150	RPW8-N	---NA---
PgNBS048-04	3102	RPW8-N	cc-nbs-lrr class disease resistance protein	BP	response to stress
PgNBS048-05	3037	RPW8-N	---NA---
PgNBS048-06	2989	RPW8-NL	cc-nbs-lrr class disease resistance protein	BP	response to stress
PgNBS048-07	3292	CN	ring u-box superfamily protein	CC, MF	cellular_component, ion binding
PgNBS048-08	2840	CN	---NA---
PgNBS048-09	2792	CN	cc-nbs-lrr class disease resistance protein	BP	response to stress
PgNBS049	4539	NL	---NA---
PgNBS050-01	3365	N	tm^2 resistance protein	MF	molecular_function
PgNBS050-02	3564	N	tm^2 resistance protein	MF	molecular_function
PgNBS050-03	3455	N	---NA---
PgNBS050-04	3476	N	---NA---
PgNBS050-05	3315	N	---NA---
PgNBS050-06	3514	N	---NA---
PgNBS050-07	3505	N	tm^2 resistance protein	MF	molecular_function
PgNBS050-08	3267	N	---NA---
PgNBS050-09	3326	N	---NA---
PgNBS050-10	3535	N	---NA---
PgNBS051-01	2557	CN	nbs-lrr type disease resistance protein	BP, CC, MF	cell death, immune system process, response to stress, cell, molecular_function
PgNBS051-02	1114	N	---NA---
PgNBS051-03	2603	CN	nbs-lrr type disease resistance protein	BP, CC, MF	cell death, immune system process, response to stress, cell, molecular_function
PgNBS051-04	1215	N	---NA---
PgNBS051-05	2502	CN	nbs-lrr type disease resistance protein	BP, CC, MF	cell death, immune system process, response to stress, cell, molecular_function
PgNBS052-01	3175	NL	nb-arc domain-containing disease resistance protein	BP, CC, MF	response to stress, cell, molecular_function
PgNBS052-02	3287	NL	nb-arc domain-containing disease resistance protein	BP, CC, MF	response to stress, cell, molecular_function
PgNBS053	2872	NL	---NA---
PgNBS054-01	1701	N	---NA---
PgNBS054-02	1683	N	---NA---
PgNBS054-03	1901	N	---NA---
PgNBS055	2333	N	---NA---
PgNBS056-01	3523	N	---NA---
PgNBS056-02	3543	N	---NA---
PgNBS057	3428	TNL	tir-nbs-lrr class disease resistance protein	BP	biological_process
PgNBS058-01	7359	TN	protein embryo defective 140	BP, CC, MF	anatomical structure development, cell differentiation, embryo development, reproduction, nucleus, RNA binding
PgNBS058-02	7277	TN	protein embryo defective 140	BP, CC, MF	anatomical structure development, cell differentiation, embryo development, reproduction, nucleus, RNA binding
PgNBS058-03	5609	TN	---NA---
PgNBS058-04	7380	TN	protein embryo defective 140	BP, CC, MF	anatomical structure development, cell differentiation, embryo development, reproduction, nucleus, RNA binding
PgNBS058-05	7341	TN	protein embryo defective 140	BP, CC, MF	anatomical structure development, cell differentiation, embryo development, reproduction, nucleus, RNA binding
PgNBS059	6336	N	copine-like protein bonzai 1	BP, CC, MF	biological_process, biosynthetic process, cell death, homeostatic process, immune system process, response to stress, signal transduction, small molecule metabolic process, cellular_component, plasma membrane, ion binding, lipid binding, molecular_function
PgNBS060-01	1792	N	---NA---
PgNBS060-02	1714	N	---NA---
PgNBS060-03	1936	N	---NA---
PgNBS060-04	1951	CN	cc-nbs-lrr class disease resistance protein	CC	cell
PgNBS061	1330	TN	tir-nbs type disease resistance protein	BP	biological_process
PgNBS062-01	3500	CN	---NA---
PgNBS062-02	3344	CN	---NA---
PgNBS062-03	3567	CN	---NA---
PgNBS062-04	3411	CN	---NA---
PgNBS062-05	3426	CN	---NA---
PgNBS062-06	3552	CN	---NA---
PgNBS062-07	3359	CN	---NA---
PgNBS062-08	3485	CN	---NA---
PgNBS063-01	1309	CN	---NA---
PgNBS063-02	1978	CN	---NA---
PgNBS063-03	900	CN	---NA---
PgNBS064-01	1575	CN	disease resistance protein rxw24l	CC	plasma membrane
PgNBS064-02	3056	CN	disease resistance rpp8-like protein 4	CC	plasma membrane
PgNBS064-03	266	N	---NA---
PgNBS064-04	2881	CN	disease resistance rpp8-like protein 4	CC	plasma membrane
PgNBS064-05	1282	CN	---NA---
PgNBS064-06	3044	CN	resistance protein hod3	CC	plasma membrane
PgNBS064-07	1335	CN	---NA---
PgNBS064-08	1628	CN	resistance protein sorb3	CC	plasma membrane
PgNBS064-09	2863	CN	disease resistance rpp8-like protein 4	CC	plasma membrane
PgNBS065-01	3492	TN	tir-nbs-lrr disease resistance-like protein	BP	biological_process
PgNBS065-02	2918	TN	tir-nbs-lrr disease resistance-like protein	BP	biological_process
PgNBS065-03	3522	TN	tir-nbs-lrr disease resistance-like protein	BP	biological_process
PgNBS065-04	3468	N	tir-nbs-lrr disease resistance-like protein	BP	biological_process
PgNBS065-05	3498	N	tir-nbs-lrr disease resistance-like protein	BP	biological_process
PgNBS065-06	2948	N	tir-nbs-lrr disease resistance-like protein	BP	biological_process
PgNBS066	1001	N	---NA---
PgNBS067	919	N	---NA---
PgNBS068-01	2390	N	---NA---
PgNBS068-02	2339	N	---NA---
PgNBS069	224	N	---NA---
PgNBS070	361	N	---NA---
PgNBS071	3249	NL	nbs-lrr disease resistance protein homologue	BP, CC	response to stress, intracellular
PgNBS072-01	1403	N	---NA---
PgNBS072-02	450	N	---NA---
PgNBS072-03	610	N	---NA---
PgNBS072-04	1448	N	---NA---
PgNBS073-01	1781	N	---NA---
PgNBS073-02	1918	N	---NA---
PgNBS073-03	993	N	---NA---
PgNBS074	490	N	---NA---
PgNBS075	1575	N	disease resistance protein	MF	molecular_function
PgNBS076-01	4061	N	---NA---
PgNBS076-02	4218	N	---NA---
PgNBS076-03	1102	N	---NA---
PgNBS076-04	4258	N	---NA---
PgNBS076-05	4021	N	---NA---
PgNBS077-01	2628	N	---NA---
PgNBS077-02	1488	N	---NA---
PgNBS077-03	2536	N	---NA---
PgNBS077-04	1517	N	---NA---
PgNBS077-05	2403	N	---NA---
PgNBS078	313	N	---NA---
PgNBS079	469	N	tir-nbs-lrr disease resistance-like protein	MF	ion binding, molecular_function
PgNBS080-01	1765	N	---NA---
PgNBS080-02	1788	N	---NA---
PgNBS081	426	N	---NA---
PgNBS082	2660	NL	tir-nbs-lrr disease resistance-like protein	MF	molecular_function
PgNBS083-01	1185	N	---NA---
PgNBS083-02	1050	N	---NA---
PgNBS084	1233	N	ac007980_11 very disease resistance proteins	CC	plasma membrane
PgNBS085	1590	NL	---NA---
PgNBS086	2813	N	---NA---
PgNBS087	388	N	---NA---
PgNBS088	1616	N	---NA---
PgNBS089	485	N	---NA---
PgNBS090	539	N	nbs-lrr resistance protein rgh1	MF	ion binding, molecular_function
PgNBS091-01	2484	N	---NA---
PgNBS091-02	2558	N	---NA---
PgNBS091-03	2462	N	---NA---
PgNBS092	644	N	tir-nbs type r protein 4	MF	ion binding, molecular_function
PgNBS093	1759	N	---NA---
PgNBS094	687	N	nbs-lrr disease resistance protein homologue	BP, MF	response to stress, ion binding
PgNBS095	740	CN	---NA---
PgNBS096	770	N	---NA---
PgNBS097	903	N	tir-nbs-lrr disease resistance-like protein	MF	ion binding, molecular_function
PgNBS098	1680	NL	---NA---
PgNBS099	232	N	nb-arc domain containing expressed	BP, MF	cell death, ion binding
PgNBS100	340	N	nb-arc domain containing protein	BP, MF	response to stress, ion binding
PgNBS101	355	N	cc-nbs-lrr class disease resistance protein	BP, CC, MF	cell death, immune system process, response to stress, plasma membrane, molecular_function, signal transduction
PgNBS102	511	N	---NA---
PgNBS103	1540	N	---NA---
PgNBS104	2111	N	cyst nematode resistance gene candidate-like protein	BP, MF	response to stress, ion binding
PgNBS105-01	1158	N	---NA---
PgNBS105-02	1274	N	---NA---
PgNBS106	1224	N	---NA---
PgNBS107	1887	N	nbs-lrr disease resistance protein homologue	BP, MF	cell death, response to stress, ion binding
PgNBS108	2079	N	---NA---
PgNBS109	424	N	---NA---
PgNBS110	920	N	disease resistance protein	MF	molecular_function
PgNBS111	272	N	---NA---
PgNBS112	299	N	disease resistance protein	MF	ion binding, molecular_function
PgNBS113	606	N	---NA---
PgNBS114	499	N	---NA---
PgNBS115	622	N	disease resistance protein	BP, MF	response to stress, ion binding
PgNBS116	838	N	nb-arc domain containing protein	MF	ion binding, molecular_function
PgNBS117	881	CN	---NA---
PgNBS118	2897	N	---NA---
PgNBS119	1678	N	---NA---
PgNBS120	2064	NL	---NA---
PgNBS121	2089	N	---NA---
PgNBS122	815	N	---NA---
PgNBS123	264	N	tir-nbs-lrr disease resistance-like protein	BP, MF	biological_process, ion binding, molecular_function
PgNBS124	739	N	---NA---
PgNBS125	289	N	---NA---
PgNBS126	365	N	nb-arc domain containing expressed	BP, CC, MF	cell death, response to stress, cytoplasmic membrane-bounded vesicle, ion binding
PgNBS127	299	N	rxo1 disease resistance protein	BP, MF	response to stress, ion binding
PgNBS128	405	N	---NA---
PgNBS129	298	N	---NA---
PgNBS130	433	N	---NA---
PgNBS131	587	N	nbs-lrr disease resistance protein homologue	BP, MF	response to stress, ion binding
PgNBS132	345	N	nb-arc domain containing expressed	BP, CC, MF	cell death, response to stress, cytoplasmic membrane-bounded vesicle, DNA binding, ion binding
PgNBS133	322	N	B0809H07.6	BP, MF	cell death, response to stress, DNA binding, ion binding
PgNBS134	751	N	cc-nbs-lrr resistance protein	BP, MF	response to stress, ion binding
PgNBS135	954	N	resistance protein	MF	ion binding
PgNBS136	358	N	---NA---
PgNBS137	251	N	cc-nbs-lrr resistance protein	CC	plastid
PgNBS138	717	N	---NA---
PgNBS139	567	N	---NA---
PgNBS140	449	N	---NA---
PgNBS141	431	N	---NA---
PgNBS142	362	N	OSJNBa0053K19.1	BP, MF	cell death, response to stress, ion binding, molecular_function
PgNBS143	470	N	---NA---
PgNBS144	361	N	ac079128_7 mla6 protein	BP, MF	response to stress, ion binding
PgNBS145	215	N	nb-arc domain containing expressed	BP, MF	response to stress, ion binding
PgNBS146	288	N	r1b17_solde ame: full= late blight resistance protein homolog r1b7 gi	BP, MF	response to stress, ion binding, molecular_function
PgNBS147	356	N	---NA---
PgNBS148	258	N	---NA---
PgNBS149	206	N	---NA---
PgNBS150	256	N	nb-arc domain containing expressed	BP, CC, MF	cell death, response to stress, cytoplasmic membrane-bounded vesicle, ion binding
PgNBS151	664	N	cyst nematode resistance gene candidate-like protein	MF	molecular_function
PgNBS152	358	N	nbs-lrr disease resistance protein homologue	CC, MF	cell, ion binding, molecular_function
PgNBS153	416	N	---NA---
PgNBS154	1338	NL	---NA---
PgNBS155	586	N	pi-ta protein	BP, MF	biological_process, molecular_function
PgNBS156	642	N	---NA---
PgNBS157	295	N	nbs-lrr type resistance protein	BP, MF	response to stress, ion binding
PgNBS158	639	N	---NA---
PgNBS159	215	N	zinc knuckle family expressed	BP, MF	response to stress, ion binding
PgNBS160	951	N	---NA---
PgNBS161-01	372	N	ac079128_7 mla7 protein	BP, MF	response to stress, ion binding
PgNBS161-02	487	N	ac079128_7 mla6 protein	BP, MF	response to stress, ion binding
PgNBS162	1749	N	nbs-lrr type resistance protein	MF	ion binding, molecular_function
PgNBS163	785	N	---NA---
PgNBS164	435	N	nb-arc domain containing expressed	BP, MF	cell death, ion binding
PgNBS165	791	N	---NA---
PgNBS166	1008	N	---NA---
PgNBS167-01	2184	N	---NA---
PgNBS167-02	438	N	---NA---
PgNBS168	305	N	blast resistance protein pi37	CC	cytoplasmic membrane-bounded vesicle
PgNBS169	367	N	---NA---
PgNBS170	369	CN	---NA---
PgNBS171	366	N	nbs lrr disease resistance-like protein	MF	molecular_function
PgNBS172	292	N	disease resistance protein	BP, MF	response to stress, ion binding
PgNBS173	992	N	---NA---
PgNBS174	837	N	pollen signalling protein with adenylyl cyclase activity	BP, MF	biological_process, response to stress, ion binding, molecular_function
PgNBS175	247	N	pollen signalling protein with adenylyl cyclase activity	BP, MF	biological_process, response to stress, ion binding, molecular_function
PgNBS176	426	N	---NA---
PgNBS177	1271	N	---NA---
PgNBS178	796	N	nbs-lrr disease resistance protein homologue	BP, MF	response to stress, ion binding
PgNBS179	428	N	nbs lrr disease resistance-like	BP, MF	response to stress, ion binding
PgNBS180	1981	N	---NA---
PgNBS181	1023	N	---NA---
PgNBS182	771	N	nbs-lrr disease resistance protein homologue	MF	ion binding, molecular_function
PgNBS183	256	N	tir-nbs-lrr type disease resistance protein	BP, MF	biological_process, ion binding, molecular_function
PgNBS184	1036	CN	cyst nematode resistance gene candidate-like protein	BP, MF	response to stress, ion binding
PgNBS185	664	N	nb-arc domain containing expressed	BP, MF	cell death, ion binding
PgNBS186	210	N	Os02g0282500	BP, CC, MF	response to stress, mitochondrion, ion binding
PgNBS187	417	N	nbs-lrr disease resistance protein homologue	MF	ion binding
PgNBS188	277	N	---NA---
PgNBS189	610	N	---NA---
PgNBS190	222	N	---NA---
PgNBS191	570	N	nb-arc domain containing expressed	MF	ion binding, molecular_function
PgNBS192	2548	N	af114171_11 disease resistance protein rpm1 homolog	cc	plastid
PgNBS193	793	N	---NA---
PgNBS194	601	N	---NA---
PgNBS195	204	N	---NA---
PgNBS196	223	N	---NA---
PgNBS197	308	N	nbs-lrr protein	MF	molecular_function
PgNBS198-01	675	N	af456243_2 nbs-lrr-like protein	CC	mitochondrion
PgNBS198-02	706	N	af456243_1 nbs-lrr-like protein	CC	mitochondrion
PgNBS199-01	360	N	resistance protein	BP, MF	response to stress, ion binding
PgNBS199-02	474	N	resistance protein	BP, MF	response to stress, ion binding
PgNBS200	241	N	af278857_1 disease resistance gene protein	MF	molecular_function
PgNBS201-01	522	N	---NA---
PgNBS201-02	566	N	---NA---
PgNBS202	260	N	tir-nbs type disease resistance protein	BP, MF	biological_process, ion binding, molecular_function
PgNBS203	293	N	nbs-lrr type disease resistance protein	BP, CC, MF	response to stress, cytoplasmic membrane-bounded vesicle, ion binding
PgNBS204	272	N	---NA---
PgNBS205	207	N	B0809H07.6	MF	molecular_function
PgNBS206	233	N	---NA---
PgNBS207	207	N	nbs-lrr type resistance protein	CC, MF	cytoplasmic membrane-bounded vesicle, ion binding, molecular_function
PgNBS208	231	N	nbs-lrr-like protein	CC, MF	mitochondrion, ion binding, molecular_function
PgNBS209	366	N	---NA---
PgNBS210	376	N	nb-arc domain containing expressed	BP, CC, MF	response to stress, cytoplasmic membrane-bounded vesicle, ion binding
PgNBS211	334	N	nb-arc domain containing expressed	MF	molecular_function
PgNBS212	222	N	tpa_inf: wrky transcription factor 41	CC	plastid
PgNBS213	238	N	af326781_9 resistance protein	CC	plastid
PgNBS214	224	N	---NA---
PgNBS215	253	N	B0809H07.6	MF	molecular_function
PgNBS216	904	N	nb-arc domain containing expressed	MF	ion binding
PgNBS217	943	N	---NA---
PgNBS218	259	N	mla6 protein	BP, MF	response to stress, ion binding
PgNBS219	275	N	---NA---
PgNBS220	202	N	ac084762_8 disease resistance gene	CC	mitochondrion
PgNBS221	312	N	ac074354_10 disease resistance protein	BP, MF	cell death, ion binding
PgNBS222	219	N	---NA---
PgNBS223	241	N	---NA---
PgNBS224	289	N	---NA---
PgNBS225	233	N	---NA---
PgNBS226	252	N	nbs-lrr type resistance protein	BP, MF	response to stress, ion binding
PgNBS227	435	N	---NA---
PgNBS228	210	N	---NA---
PgNBS229	306	N	---NA---
PgNBS230	224	N	---NA---
PgNBS231	253	N	---NA---
PgNBS232	236	N	---NA---
PgNBS233	846	N	---NA---
PgNBS234	214	N	lz-nbs-lrr class rga	BP, MF	response to stress, ion binding
PgNBS235	220	N	af414176_1 nbs-lrr-like protein	BP, MF	response to stress, ion binding
PgNBS236	244	N	---NA---
PgNBS237	237	N	cc-nbs-lrr resistance protein	BP, CC, MF	response to stress, plastid, ion binding
PgNBS238	349	N	---NA---
PgNBS239	313	N	disease resistance protein	MF	ion binding, molecular_function
PgNBS240	253	N	---NA---
PgNBS241	299	N	disease resistance protein expressed	BP, MF	response to stress, ion binding
PgNBS242	558	N	nb-arc domain containing expressed	CC	cytoplasmic membrane-bounded vesicle
PgNBS243	389	N	---NA---
PgNBS244	237	N	nbs-lrr disease resistance protein homologue	MF	ion binding, molecular_function
PgNBS245	281	N	---NA---
PgNBS246	262	N	---NA---
PgNBS247	310	N	cc-nbs-lrr resistance protein	CC	plastid
PgNBS248	448	N	---NA---
PgNBS249	215	N	af146276_1 resistance gene analog pic28	BP, CC, MF	cell death, response to stress, cytoplasmic membrane-bounded vesicle, ion binding
PgNBS250	496	N	---NA---
PgNBS251	341	N	mla-like protein	BP, MF	response to stress, ion binding
PgNBS252	234	N	---NA---
PgNBS253	267	N	blight resistance protein	BP, MF	response to stress, ion binding
PgNBS254	268	N	---NA---
PgNBS255	550	N	---NA---	BP, CC, MF	response to stress, cytoplasmic membrane-bounded vesicle, ion binding
PgNBS256	279	N	af456243_1 nbs-lrr-like protein	BP, CC, MF	response to stress, cytosol, intracellular, organelle, ion binding
PgNBS257	345	N	af220737_1 nbs-lrr-like protein	BP, MF	cell death, response to stress, ion binding
PgNBS258	212	N	nbs-lrr type resistance protein	BP, MF	cell death, response to stress, ion binding
PgNBS259	321	N	mitochondrial translation initiation factor	BP, CC, MF	nucleobase-containing compound catabolic process, small molecule metabolic process, translation,cytosol, mitochondrion, ribosome, GTPase activity,ion binding, nucleic acid binding
PgNBS260	242	N	nb-arc domain containing protein	BP, MF	cell death, ion binding
PgNBS261	283	N	nbs-lrr-like protein	BP, MF	cell death, ion binding
PgNBS262	219	N	---NA---
PgNBS263	473	N	hypothetical protein	BP, MF	response to stress, ion binding
PgNBS264	1166	N	rxo1 disease resistance protein	MF	ion binding, molecular_function
PgNBS265	219	N	nbs-containing resistance-like protein	BP, CC, MF	biological_process, response to stress, plasma membrane, plastid, ion binding, molecular_function
PgNBS266	303	N	---NA---
PgNBS267	274	N	nbs-lrr disease resistance protein homologue	MF	ion binding, molecular_function
PgNBS268	619	N	---NA---
PgNBS269	374	N	---NA---
PgNBS270	356	N	nb-arc domain containing expressed	MF	ion binding
PgNBS271	400	N	---NA---
PgNBS272	384	N	tir-nbs type r protein 4	BP	biological_process
PgNBS273	446	N	---NA---
PgNBS274	396	N	---NA---
PgNBS275	201	N	---NA---
PgNBS276	398	N	---NA---
PgNBS277	404	N	---NA---
PgNBS278	246	N	---NA---
PgNBS279	271	N	nbs-lrr disease resistance protein homologue	BP, MF	biological_process, response to stress, ion binding, molecular_function
PgNBS280	281	N	---NA---
PgNBS281	253	N	ac092553_21 disease resistance protein	BP, MF	response to stress, ion binding
PgNBS282	211	N	---NA---
PgNBS283	909	N	---NA---
PgNBS284	895	N	---NA---

## Sheet: Sheet2
	PgNBS001	3823		comp60723_c0_seq3	RPW8-N		comp35648_c0_seq1	NBS-NL		comp52171_c1_seq1	TN	comp14419_c0_seq1	CN
	PgNBS002-01	2622		comp64116_c0_seq1	RPW8-N		comp37085_c0_seq1	NBS-NL		comp58923_c0_seq1	TN	comp36778_c0_seq1	CN
	PgNBS002-02	2851		comp66335_c0_seq3	RPW8-N		comp49763_c0_seq1	NBS-NL		comp58923_c0_seq2	TN	comp47030_c0_seq2	CN
	PgNBS003	2290		comp66335_c0_seq4	RPW8-N		comp49763_c0_seq2	NBS-NL		comp59684_c0_seq1	TN	comp59245_c1_seq1	CN
	PgNBS004	3213		comp66335_c0_seq5	RPW8-N		comp58020_c0_seq1	NBS-NL		comp59684_c0_seq3	TN	comp59340_c0_seq1	CN
	PgNBS005	2977		comp66476_c1_seq1	RPW8-N		comp58020_c0_seq2	NBS-NL		comp59684_c0_seq4	TN	comp62472_c0_seq15	CN
	PgNBS006-01	3398		comp66476_c1_seq2	RPW8-N		comp61190_c0_seq5	NBS-NL		comp64500_c0_seq1	TN	comp65211_c1_seq28	CN
	PgNBS006-02	3294		comp66476_c1_seq3	RPW8-N		comp61190_c0_seq15	NBS-NL		comp64500_c0_seq2	TN	comp66476_c1_seq11	CN
	PgNBS007	2519		comp66476_c1_seq4	RPW8-N		comp61190_c0_seq16	NBS-NL		comp65062_c0_seq1	TN	comp66476_c1_seq12	CN
	PgNBS008-01	1699		comp66476_c1_seq5	RPW8-N		comp65012_c0_seq1	NBS-NL		comp65673_c0_seq3	TN	comp66476_c1_seq18	CN
	PgNBS008-02	451		comp66476_c1_seq6	RPW8-N		comp65012_c0_seq2	NBS-NL		comp65673_c0_seq9	TN	comp68127_c0_seq1	CN
	PgNBS009	4969		comp66476_c1_seq7	RPW8-N		comp65012_c0_seq5	NBS-NL		comp65673_c0_seq13	TN	comp68127_c0_seq10	CN
	PgNBS010	2557					comp65012_c0_seq6	NBS-NL		comp67893_c0_seq6	TN	comp68127_c0_seq11	CN
	PgNBS011	1118					comp65012_c0_seq7	NBS-NL		comp67893_c0_seq7	TN	comp68127_c0_seq12	CN
	PgNBS012-01	770					comp65012_c0_seq8	NBS-NL		comp67893_c0_seq33	TN	comp68127_c0_seq13	CN
	PgNBS012-02	529					comp65012_c0_seq11	NBS-NL		comp67893_c0_seq38	TN	comp68127_c0_seq7	CN
	PgNBS013	813					comp65012_c0_seq13	NBS-NL		comp67893_c0_seq41	TN	comp68127_c0_seq8	CN
	PgNBS014-01	235					comp65012_c0_seq14	NBS-NL		comp68023_c0_seq2	TN	comp68127_c0_seq9	CN
	PgNBS014-02	1843					comp65012_c0_seq19	NBS-NL		comp68264_c0_seq8	TN	comp68159_c0_seq3	CN
	PgNBS015	2987					comp65064_c0_seq1	NBS-NL		comp68264_c0_seq9	TN	comp68192_c0_seq4	CN
	PgNBS016	1183					comp66001_c0_seq17	NBS-NL		comp68264_c0_seq10	TN	comp68192_c0_seq5	CN
	PgNBS017-01	3852					comp65064_c0_seq2	NBS-NL		comp68264_c0_seq11	TN	comp68192_c0_seq19	CN
	PgNBS017-02	2543					comp66343_c1_seq1	NBS-NL		comp68264_c0_seq12	TN	comp68206_c0_seq1	CN
	PgNBS018-01	1306					comp66683_c0_seq4	NBS-NL		comp68264_c0_seq13	TN	comp68206_c0_seq11	CN
	PgNBS018-02	1015					comp67693_c0_seq2	NBS-NL		comp65673_c0_seq10	TN	comp68206_c0_seq12	CN
	PgNBS019	748					comp67693_c0_seq5	NBS-NL				comp68206_c0_seq2	CN
	PgNBS020-01	1072					comp452886_c0_seq1	NBS-NL				comp68206_c0_seq4	CN
	PgNBS020-02	783					comp66683_c0_seq1	NBS-NL				comp68206_c0_seq5	CN
	PgNBS020-03	1027					comp67693_c0_seq4	NBS-NL				comp68206_c0_seq7	CN
	PgNBS021	1654					comp26159_c0_seq1	NBS-NL				comp68206_c0_seq8	CN
	PgNBS022	1126										comp444985_c1_seq1	CN
	PgNBS023	1909										comp568762_c0_seq1	CN
	PgNBS024-01	3554										comp68013_c0_seq23	CN
	PgNBS024-02	3564										comp68159_c0_seq6	CN
	PgNBS025-01	3434										comp68159_c0_seq11	CN
	PgNBS025-02	3176
	PgNBS026-01	2242
	PgNBS026-02	1610
	PgNBS027	1902
	PgNBS028-01	6397
	PgNBS028-02	587
	PgNBS029	1127
	PgNBS030-01	1474
	PgNBS030-02	743
	PgNBS031-01	837
	PgNBS031-02	946
	PgNBS031-03	1508
	PgNBS032	1052
	PgNBS033-01	1589
	PgNBS033-02	2241
	PgNBS033-03	2836
	PgNBS034	2874
	PgNBS035-01	3691
	PgNBS035-02	3407
	PgNBS035-03	3836
	PgNBS035-04	3552
	PgNBS036	2885
	PgNBS037-01	3898
	PgNBS037-02	4014
	PgNBS038-01	3908
	PgNBS038-02	3741
	PgNBS039-01	812
	PgNBS039-02	1106
	PgNBS039-03	1389
	PgNBS039-04	1331
	PgNBS039-05	1087
	PgNBS039-06	1633
	PgNBS039-07	1630
	PgNBS039-08	344
	PgNBS039-09	1350
	PgNBS039-10	1053
	PgNBS039-11	1056
	PgNBS039-12	1347
	PgNBS039-13	414
	PgNBS040	1803
	PgNBS041-01	3854
	PgNBS041-02	3833
	PgNBS042-01	1705
	PgNBS042-02	2005
	PgNBS042-03	852
	PgNBS043-01	825
	PgNBS043-02	952
	PgNBS044-01	4382
	PgNBS044-02	3302
	PgNBS044-03	2365
	PgNBS044-04	3445
	PgNBS044-05	3960
	PgNBS045-01	749
	PgNBS045-02	1498
	PgNBS045-03	599
	PgNBS045-04	929
	PgNBS045-05	1648
	PgNBS045-06	922
	PgNBS046-01	1332
	PgNBS046-02	2921
	PgNBS046-03	2895
	PgNBS047	2781
	PgNBS048-01	2905
	PgNBS048-02	2953
	PgNBS048-03	3150
	PgNBS048-04	3102
	PgNBS048-05	3037
	PgNBS048-06	2989
	PgNBS048-07	3292
	PgNBS048-08	2840
	PgNBS048-09	2792
	PgNBS049	4539
	PgNBS050-01	3365
	PgNBS050-02	3564
	PgNBS050-03	3455
	PgNBS050-04	3476
	PgNBS050-05	3315
	PgNBS050-06	3514
	PgNBS050-07	3505
	PgNBS050-08	3267
	PgNBS050-09	3326
	PgNBS050-10	3535
	PgNBS051-01	2557
	PgNBS051-02	1114
	PgNBS051-03	2603
	PgNBS051-04	1215
	PgNBS051-05	2502
	PgNBS052-01	3175
	PgNBS052-02	3287
	PgNBS053	2872
	PgNBS054-01	1701
	PgNBS054-02	1683
	PgNBS054-03	1901
	PgNBS055	2333
	PgNBS056-01	3523
	PgNBS056-02	3543
	PgNBS057	3428
	PgNBS058-01	7359
	PgNBS058-02	7277
	PgNBS058-03	5609
	PgNBS058-04	7380
	PgNBS058-05	7341
	PgNBS059	6336
	PgNBS060-01	1792
	PgNBS060-02	1714
	PgNBS060-03	1936
	PgNBS060-04	1951
	PgNBS061	1330
	PgNBS062-01	3500
	PgNBS062-02	3344
	PgNBS062-03	3567
	PgNBS062-04	3411
	PgNBS062-05	3426
	PgNBS062-06	3552
	PgNBS062-07	3359
	PgNBS062-08	3485
	PgNBS063-01	1309
	PgNBS063-02	1978
	PgNBS063-03	900
	PgNBS064-01	1575
	PgNBS064-02	3056
	PgNBS064-03	266
	PgNBS064-04	2881
	PgNBS064-05	1282
	PgNBS064-06	3044
	PgNBS064-07	1335
	PgNBS064-08	1628
	PgNBS064-09	2863
	PgNBS065-01	3492
	PgNBS065-02	2918
	PgNBS065-03	3522
	PgNBS065-04	3468
	PgNBS065-05	3498
	PgNBS065-06	2948
	PgNBS066	1001
	PgNBS067	919
	PgNBS068-01	2390
	PgNBS068-02	2339
	PgNBS069	224
	PgNBS070	361
	PgNBS071	3249
	PgNBS072-01	1403
	PgNBS072-02	450
	PgNBS072-03	610
	PgNBS072-04	1448
	PgNBS073-01	1781
	PgNBS073-02	1918
	PgNBS073-03	993
	PgNBS074	490
	PgNBS075	1575
	PgNBS076-01	4061
	PgNBS076-02	4218
	PgNBS076-03	1102
	PgNBS076-04	4258
	PgNBS076-05	4021
	PgNBS077-01	2628
	PgNBS077-02	1488
	PgNBS077-03	2536
	PgNBS077-04	1517
	PgNBS077-05	2403
	PgNBS078	313
	PgNBS079	469
	PgNBS080-01	1765
	PgNBS080-02	1788
	PgNBS081	426
	PgNBS082	2660
	PgNBS083-01	1185
	PgNBS083-02	1050
	PgNBS084	1233
	PgNBS085	1590
	PgNBS086	2813
	PgNBS087	388
	PgNBS088	1616
	PgNBS089	485
	PgNBS090	539
	PgNBS091-01	2484
	PgNBS091-02	2558
	PgNBS091-03	2462
	PgNBS092	644
	PgNBS093	1759
	PgNBS094	687
	PgNBS095	740
	PgNBS096	770
	PgNBS097	903
	PgNBS098	1680
	PgNBS099	232
	PgNBS100	340
	PgNBS101	355
	PgNBS102	511
	PgNBS103	1540
	PgNBS104	2111
	PgNBS105-01	1158
	PgNBS105-02	1274
	PgNBS106	1224
	PgNBS107	1887
	PgNBS108	2079
	PgNBS109	424
	PgNBS110	920
	PgNBS111	272
	PgNBS112	299
	PgNBS113	606
	PgNBS114	499
	PgNBS115	622
	PgNBS116	838
	PgNBS117	881
	PgNBS118	2897
	PgNBS119	1678
	PgNBS120	2064
	PgNBS121	2089
	PgNBS122	815
	PgNBS123	264
	PgNBS124	739
	PgNBS125	289
	PgNBS126	365
	PgNBS127	299
	PgNBS128	405
	PgNBS129	298
	PgNBS130	433
	PgNBS131	587
	PgNBS132	345
	PgNBS133	322
	PgNBS134	751
	PgNBS135	954
	PgNBS136	358
	PgNBS137	251
	PgNBS138	717
	PgNBS139	567
	PgNBS140	449
	PgNBS141	431
	PgNBS142	362
	PgNBS143	470
	PgNBS144	361
	PgNBS145	215
	PgNBS146	288
	PgNBS147	356
	PgNBS148	258
	PgNBS149	206
	PgNBS150	256
	PgNBS151	664
	PgNBS152	358
	PgNBS153	416
	PgNBS154	1338
	PgNBS155	586
	PgNBS156	642
	PgNBS157	295
	PgNBS158	639
	PgNBS159	215
	PgNBS160	951
	PgNBS161-01	372
	PgNBS161-02	487
	PgNBS162	1749
	PgNBS163	785
	PgNBS164	435
	PgNBS165	791
	PgNBS166	1008
	PgNBS167-01	2184
	PgNBS167-02	438
	PgNBS168	305
	PgNBS169	367
	PgNBS170	369
	PgNBS171	366
	PgNBS172	292
	PgNBS173	992
	PgNBS174	837
	PgNBS175	247
	PgNBS176	426
	PgNBS177	1271
	PgNBS178	796
	PgNBS179	428
	PgNBS180	1981
	PgNBS181	1023
	PgNBS182	771
	PgNBS183	256
	PgNBS184	1036
	PgNBS185	664
	PgNBS186	210
	PgNBS187	417
	PgNBS188	277
	PgNBS189	610
	PgNBS190	222
	PgNBS191	570
	PgNBS192	2548
	PgNBS193	793
	PgNBS194	601
	PgNBS195	204
	PgNBS196	223
	PgNBS197	308
	PgNBS198-01	675
	PgNBS198-02	706
	PgNBS199-01	360
	PgNBS199-02	474
	PgNBS200	241
	PgNBS201-01	522
	PgNBS201-02	566
	PgNBS202	260
	PgNBS203	293
	PgNBS204	272
	PgNBS205	207
	PgNBS206	233
	PgNBS207	207
	PgNBS208	231
	PgNBS209	366
	PgNBS210	376
	PgNBS211	334
	PgNBS212	222
	PgNBS213	238
	PgNBS214	224
	PgNBS215	253
	PgNBS216	904
	PgNBS217	943
	PgNBS218	259
	PgNBS219	275
	PgNBS220	202
	PgNBS221	312
	PgNBS222	219
	PgNBS223	241
	PgNBS224	289
	PgNBS225	233
	PgNBS226	252
	PgNBS227	435
	PgNBS228	210
	PgNBS229	306
	PgNBS230	224
	PgNBS231	253
	PgNBS232	236
	PgNBS233	846
	PgNBS234	214
	PgNBS235	220
	PgNBS236	244
	PgNBS237	237
	PgNBS238	349
	PgNBS239	313
	PgNBS240	253
	PgNBS241	299
	PgNBS242	558
	PgNBS243	389
	PgNBS244	237
	PgNBS245	281
	PgNBS246	262
	PgNBS247	310
	PgNBS248	448
	PgNBS249	215
	PgNBS250	496
	PgNBS251	341
	PgNBS252	234
	PgNBS253	267
	PgNBS254	268
	PgNBS255	550
	PgNBS256	279
	PgNBS257	345
	PgNBS258	212
	PgNBS259	321
	PgNBS260	242
	PgNBS261	283
	PgNBS262	219
	PgNBS263	473
	PgNBS264	1166
	PgNBS265	219
	PgNBS266	303
	PgNBS267	274
	PgNBS268	619
	PgNBS269	374
	PgNBS270	356
	PgNBS271	400
	PgNBS272	384
	PgNBS273	446
	PgNBS274	396
	PgNBS275	201
	PgNBS276	398
	PgNBS277	404
	PgNBS278	246
	PgNBS279	271
	PgNBS280	281
	PgNBS281	253
	PgNBS282	211
	PgNBS283	909
	PgNBS284	895
