# Supplementary material for: Functional differentiation and spatial-temporal co-expression networks of the NBS-encoding gene family in Jilin ginseng, Panax ginseng C.A. Meyer
Source: PLoS One. 2017 Jul 20;12(7):e0181596. doi: 10.1371/journal.pone.0181596 (PMC5519184; doi:10.1371/journal.pone.0181596)
Supplement: S3 Table — (XLSX) [file pone.0181596.s003.xlsx]

## Sheet: Sheet1
S3 Table. Predicted proteins of the 67 PgNBS genes with complete NBS domains used for gene phylogenetic analysis
Gene	Length (aa)	Conserved amino acids	Type
PgNBS001	230	GFGGIGKTLLAKHVYSTTE-------SEYEAR---AWVCAA--------KK-GSRDVLKEILRQLGMHSTISSSGGSAGSPCRL-SSNMLCASLRECLGTKRFFIVIDDMRRDF----WVDIKDAFPV-------------VPRVN-SRVIVTTATQTIAIKSS--------CRDGHVYIMRTLAEQHSKQLFCEKASLV-----YPP--TVRDTELSSEVIRKCDGLPL	N
PgNBS002-02	230	GMAGLGKTTLAKKVYLSCD-------VKKHFE-CCAWVYVS--------QEYRARDTLLELVKKVMGFAKED---LEKMSNED------LVENLAMFLGDKRYLIVLDDIWKYE----VLNDLRPAFP-------------ETI-NGSRIILTSRFKDVALYAD---------LKSPPHEPSLLDDEHSWELFCKKVCLEWNSNARLAP---WCEELGKQMVERCGGLPL	N
PgNBS003	230	GMAGSGKTTLAREVYRLVN-------AGFTCR---ASVSVG--------RSSDVAKVLGDMLSQVDSRGRG--DAGDVNQ---------LIGRLREHLQDKRYLLMIDDLWSVQ----TWEIIKHCFP-------------ANNLG-SRIITTTRIEAVAKAGAG----------DHVYKTCLLGKDDAETLFTRRAFGS-----VGG-CPAHLKDVSAQIMKKCGGLPL	N
PgNBS004	230	GMGGSGKTTLAMEIYKDQK-------IQGYFNNRVFFETVS--------QSANLETIKMKLWEQISS--NIVLGAYNQIPEWQ---LKLGPRDRGP------VLVILDDVWS---L--SQLEELVFK-----------------FPGCKTLVVSRLKFP-TLVSR------------TYEMKLLGEEEALSVFCSAAFGQE------SVPQTADKKLVKQVAAECRGLPL	CNL
PgNBS005	230	GISGIGKTAVSTTVFECIK----------IYFDCAAWVFVS---------SRPTIEILRDIYMGFTRTSFGMMDHRYIDEMN----VEELAKIINDYLVGKKFLLVIDDLDALD----AWEYVKCALP---------------LKCRGKVLMTTWNSAFPAVLC-----------KHVLHLEPLSPKDALELMRWRICWQHYDLG-EVLWPSSVELIVEKILQICDGHPL	N
PgNBS006-01	230	GMGGLGKTTLARKIYTDPS-------VEYYFY-IRAWVYVS--------QEYSRREVFLAILNSLTQLT-DQ---MFKSSDEQ------LAEELREHLSSGRYLIVIDDVWTID----AWNDLRMAFP-------------NRN-CGSRILLTSRNTDVAQHAN---------PDNPPHPLRFLTDDESWELLQKKVFRKGSCPSEL-------EVLGKIIAKKCYGLPL	N
PgNBS007	230	GPGGMGKTTLANQVYQELK-------GKYECS---AFVSVS--------RNPDMTNILRTILSKVAKKDYATTEAGNIQQ---------LIDNIIDFLADKRYFVVVDDIWDVN----TWDIIKRAFP-------------ATSST-SRIITTTRVNNVAHSCCSS-------FNGCVYNIRALDMMHSRQFIYRRLFRS-----DED-CPSYLQEISEQILEKCHGLPL	N
PgNBS008-01	230	GPGGVGKTHLLKNIKNSLDGD--------VTFNYVVQVTAS--------RGCSVEKIQIHIARQLDLNQDCNM--------------ESQSRVIFDFLKKRNFLILLDDLWDQIDL--QAVGLPYPLGS-------------VNQIKRKVVLTTRSRKICGQMEVR----------KEFKVTCLREDEAWQLFKDKVGNE------TLSYSPHIGTLARELAKEMKGLPL	N
PgNBS009	230	GFGGIGKTTLAQLVFNDSQ--------FAGYS--RVWVYVS--------QNFDLNKIGNSIISQLSEESHVTE-----K--------QMIHNHLRKLLAGKKILIVLDDVWEKNPD--TLKSLKAMLRLG-------------ADSMVKIIVTTRDEAIAR----E--ICHTVEPY---KLETLTDKFCWKILKQKTAFK---NRVDKKQ---LKHIGREIATKCGGVAL	N
PgNBS010	230	GMPGLGKTTLARKVYNDPM-------IVYHFY-IRGWTYVT--------QVPRKRDLLIGILRSGFDYK-DE---DNEISDAK------LSQMLKRRLSGQRYLIVMDDIWDIG----AWNVLKWSFP-------------DNE-NGSRIIFTSRLAELPLRAQ---------PEGYRHHLRFLSDEESWDLLQHKVFQGENHLKMSSGDDFLKIYTGKEITRKCHGLPL	N
PgNBS011	230	GMGGLGKTTLAQLVYNDTE--------IQKHFNLLLWVCVS--------DNFDVDSLAKSIVEAALEKNGAEA-----ATS---MRTKTPLDGLQNVVSGQRYLLVLDDVWTREVH--KWEQLKACLER--------------GGMGSVVLTTTRDKGVAE-------IVGTVEAY---NLGALDGQYIKEIIETMSFSC---LKKGEERPAVLMNMVDEIVERCSGSPL	N
PgNBS012-02	225	GKTTLAKMVYNDQG--------IQQHFELKMWHCVS--------DNFDVIALLKSIIELAVSGRCDMP-----DT------IELLQKKLEQVIGQKRFMLVLDDVWNEDER--KWDVLKPLLCSV------------GGP-GSVILVTCRSKQVSS---IM--CTVKPHGH---ELTFLSEEDSWELFSNRAFS----NGVDEQP--ELITIGRRVVNKCGGLPL	N
PgNBS013	230	GIGGIGKTTLGKKVFNDEA-------IEGKFTKKIWLSIT--------------QDFTDVELLSTTITAIGAD---LPGGG-GAPDKALLVDALKNAIKDKKFFLVLDDLWDVD----AWNKHLMT----------PFSYGGP---GSRVLITTRHDTVARSMKAFH-------P--YHHVDKLAPQDAWSLLKKQVVTG----EENEPEVDMLEDIGLQIIAKCDGLPL	N
PgNBS014-02	230	GGMGVGKTTLAQHVCDDER--------VRNHFPIILYSNFS-------YTRAMARGEAVFVLGSKNAVRDAKK-------------FIEILHVLKEKYLSKRFLMVFEDVDMGKKQ--MLEELLPILRHG--------------KFGSRIIITTNNRDVASLGT-----------VQPINLKVMPHQEYWFFFKAHAFAG-----RDVEEDPRMLAAGNAIARKLNGSFF	N
PgNBS015	230	GMGGVGKTTLVKEVQKNVTKE--------MLFDKTVMVVIS--------QNPDEKNIQGQLADMLGVKLNEETV----------QG-RASRLFGALM-DVKKILIILDDVWGRLDF--EVVGIPFGDHH-------------M---GCKVIITTRNANVCKTLGSQRWKL------KMVPLYCLSDEESWDLFKKYAPD-------VIDPKLN--KIAEEIIKKCEGLPL	N
PgNBS016	230	GFGGSGKTTLAKAVYDNVH-------REGSLR---CAWVDG--------HS-LDHKDANGIIQHIQEKLHLGEG---------------CSATLPTEQHQDRYFIVVDDMKDKH----LMQWN-SLRN-------------AFRDN-GRIIVTTDTQSVANRCCNHPRQEDKCTFGYVYNMKSLGEEDSR-----KIALL-----GRC--TPELVLGAAKLLKKCGGLPL	N
PgNBS017-01	230	GIAGSGKTTLAQYVCNAMKEEEGEKEERKRHFHLFMWIHVT--------QKFSVHAIFSEMLEAAS------------GKKAEYASLDVMQKKLEHELSTKRFLLVLDDVWCNKDA--DDQNLQQLIFPLK----------FGL-EGSKILATSRNKGAFA-------ALSPEVTYTSVPIPDLNDEDFREMFMYYALGS---SGLLDPMLGELEEIGAEIAKKLKRLPL	CN
PgNBS018-01	230	GLGGLGKTTLAQSVYDDTR--------VKCHFDLIAWAHVS--------GKPDKMELAKQILRSANPR---YG-----GSIDKDATFPTLQLKLNRLMSSKRFLIVLDDIWGDDPF--TNDAYNEILSPLR----------SME-SGSRIIAVTRTPKVAD-------MLDASHTY---FLNALGTDDCWSLIKESAFGG---WSTHEECTEELEQIGRKIAAKLNGLPL	NL
PgNBS019	230	GMGGLGKSTLVSNVYEREK-------IN--FPAHAWIVVS--------------QVYTVDALLRKLLWKIGYTEQPLSAG-IDKMDVHDLKKEIQQRLQNRKYLIVLDDVWEQD----VYFQIHDALQ--------------DLP-GSRIIITTRKDHVAGISSP---------NRHLELEPLSK-SDAFDLFCRRAFYN----RKGHMCPKDLEMIATSIVDRCHGLPL	N
PgNBS020-02	229	SACLGKTTLARVLYNRFR-------KQYNCR---AFIRVS--------KKPDTKKIFCDMLSQL-KRQHPLQHCREID----------LIHDIKQYLQDKRYLIIIDDVWAAS----VWDTINHVFP-------------KGNHG-SRIITTTQIEDVALACCSD-------QLEYVFEMKPLDDDHSRKLFFNRLYGS-----ESY-CPEQFKEDLNEIVALCGGSPL	N
PgNBS021	230	GMGGIGKTTIAKAVFNENL---------HRFEGSSFVENIKDASKL----PDGLVRLQEKLLFQLAK-RDVKVSSVDHGI----------EFINRICHS-KRVLILLDDLDDLI----QVKSLAPFAGQR------------CFSSGSRVIMTTRDIQLLKQVQ----------VDEKYEVKELDVNESLELFSWHAFRR-------VIPTEDYHLISKGIVRYAKGLPL	TN
PgNBS022	230	GTAGIGKTTLAQMVFNDTR--------VAKHFEVRCWVSVS--------TSSNRMELTAEILRSAQPA---WD-----ISVDKMVDFQMIQSELRRLVTSKRYLIVIDDVCNG-----MDEIWLDMMPPLQ----------SAD-IGSRILATSRMNTVPH-------FLGASQLY---PVNPLSSDDCWAMLKEHAFP-----SGRENAYPDLHPIGKQIAVKINGSPL	N
PgNBS023	230	GIGGIGKTTILKSLFNDRETN--------DMFDSIIWVTVS--------RYWSSKKIQDQLQMQLLNNLSGSN--------------TNLHPKLLHSLKNKKLLFLLDDVWDRIDL--NDAGIPVPS----------------EEIDCRIIFTTRFLDVCRIMDAD----------TKLEIQPISREEAWGLFHDQVG--------GIIYSTDIKLYAETIVAECGGFPL	N
PgNBS024-01	230	GLGGIGKTTLAQKAYDRDE--------VKAYFEIKMWVCVS--------EPFDQVRVAKAIVEEVERKAPNVV-----E-------LETTLSFVKSCVEGKKFLLVLDDVWTEDSR--LWEPFK-CIL-K------------SGASGSKVLLTTRNERVAK-------MMETTYIL---RLRQLSDQDCWSLFSRIALF------EKSTE--EYQDIGRKISDKCKGLPL	CNL
PgNBS025-01	230	GMGGVGKTTIAQLVFDDIK--------VHKNFGLKAWVWVS--------QEFDVTRILKETLESATSQSHDIS-----S-------LETIGRRLSAVLHGKRFLIVLDDVWNEDAE--KWSMLARWFSK--------------GAPGSKVLLTTRNTKVAA-------IAGGMRQY---FLGPLSEDNCFSLFSGIAFSH---SQDSANN--RLIEIGRKLVTKCQGLPL	NL
PgNBS026-01	230	GMGGVGKTTVAKAVYNENC---------HFFQGSCFLANVREVSGQ----PNGLVRLQEQLVSKVLKLKKFTITNVDNGI----------SLIEDKIRF-RKVLIVLDDLDHLN----QLDSLA--GQWN------------RFASGSIIMITTRDALLLDQIQ----------VDRRYMVEELNNNDSLELFSRHAFGK-------TIPSKDFMEVSQEIIGYASGLPL	TN
PgNBS027	230	GMPGVGKTRMMEEASKQSMDE--------GVFHKVARADVS--------QVVDVQKLQGQLARDINLHFPYEAD----------EKVRASLLESRLK-EGTKFLVILDDVWGKVPL--KDIGIPFGDVN-------------I--KGCKILLTSRTKSACDVNKCK----------DVIEIGTLEKDEAGYLFKKNVGY-------STIDSLNDESLATDVCEQCGGLPL	CN
PgNBS028-01	230	GPGGIGKTTFTQHLYSDEK--------IMRHFTVKVWVCVS--------TDFDVLNLTRQILRCVPTTEKEGN-----KIVIETANLDQLQISIAERLKSTRFLIVLDDIWKCS----SEGDWKNLLAPFT----------KGETKGSMILVTTRFPLVAH-------MVKTTDPI---ELHGLEPNDFFTLFEFSIFGH----SKPRDYEDDLIGVAKDIAKRLKGSPL	CN
PgNBS029	230	GERGVGKTWIAKKLSERAT--------RDYSFEFTIWIYLCREYTEN--ELCESIARQLSLIFAGEEWEAEKDNEKAKEEDRTDILVELKKKISNTLKKVWKFLLILDDEGSKVKETDIWPKLKELLLLD--------------QEKYTVLITSVDNTFSER----------------IQVKPLPEAESLSLVQKIMGRK-------FDDCPRIKRLGNAFVKKCKGLPA	N
PgNBS030-01	230	GMGGIGKTTLAKTIFDRAS---------RKFESRCFLANVREVSNQ----PDGLLLLQEQLIFALLKTKKFKVDRVERGL----------SLIKETIRS-KRVLLILDDLDNLS----QLEALA--GEWN------------WFGSGSRIIITTRDVGLLDKSQ----------VALRYEVKGLDNCESLELFSKHAFRH-------TAPLEDFVELSKDIISYVGGLPL	TN
PgNBS031-03	230	APPGCGKTILANMVCHDPE-------IEDKFKDNIFFVAVS--------KTFDIKVIVRKLFQQKGCSDKMLDFRSDEDAINQ---LRHLLKGIGGGPDQKPILLVLDDVWSPVFG--SLVDKFNFKG----------------IPKYKILVTSRY-DPHGFQF-------------VHRLKLLDHEDARKLFCYYAFPSG------SPHPHDLDGYVDKIVEGCNGFPL	RPW8-N
PgNBS032	230	GPGGIGKTTFAQHLYNDKT--------IQEHFAVRVWVCVS--------TDFDVLKLRQQILSCIQESNSPN----------QTTNLDQLQISITQELKSKRVLVVFDDIWKCN----NQG-WEDLLAPFR----------KGETKGNMVLVTTRFPSIAE-------MVKTTPSI---QLKGLESDEFFTFFEAFIFDE----KKP-EYQGDLASIARAIAKKLKGSPL	N
PgNBS033-02	230	GMGGLGKTTLAGKIYNHPT-------VMRHFD-CLSWVCIS--------RQWQTNDILQRILLKLCPE-RRNE-DLSLRDDDE------LVKMIFDILRGKRYLVVLDDIWSND----AWDCIKPAFP-------------VENMS-SKILLTTRNVEVARHVE---------RESLVHQPKFLNEEQSWELLLKKTCIK-RNRTDPRD-AIEREKLGREMIRRCRGLPL	N
PgNBS034	230	GIGGLGKTTLAKSVYNDER--------VTQYFELKKWVCVT--------ENFDVRKIIGEIVGHRDLS------------------MQQLLEHLKQILRGKRYLLVLDDVWNEDDG--KWVGLKEVLR---------------GGYGSKIVVTTRSQSVAK-------IMGTSYTH---TLRSLSPEHSLSLLMKWALGE---GQKEHNS--GLIPIGKDIVKKSLEVPS	CN
PgNBS035-03	230	GSVGCGKTTIMQNLNNHEKVN--------EMFDIVIWVKVSTEDEGKKNKNSTTEHLQKVIIQRLKLVMDGVD------------HVDDVANIIRKELESKKYLILLDDVKEDLYL--DQVGIPLLN----------------AKVGSKIVLATRKSNPLISPPSLVD--------KLIKVNKLTDKEAWKMFHTILDR-------PDLKMHIKQVKKNKVVKLCDGVPL	N
PgNBS036	230	GIGGSGKTTLAREICKDDQ-------IQSYFNKRIFFLTVS--------QSPNVEQLRQKIWGIISG--NVINGFTDVIPQCT---LKCDLKPVVR------TLVILDDVWS---L--SVLEQLIFR-----------------VPGCKTLVVSRFKFSSSVLNC------------TYEMELLRADEAMSLFCYSAFGQK------SIPLGTNEKLVKQVVEECKGLPL	RPW8-N
PgNBS037-02	230	GVGGIGKTTAAKAVYNRIS---------SHFEDRCFLADIAQTSRQ----PNGVVTLQNQLISNVLKNDRLKVDNCHQGI----------EVIKCQIWRRKKLLIVLDDVDNVE----QLEHLG--IDRD------------LLQAGSRIIVTTRDLSCLSLLA----------VDDVHTPEELNKRESLELFSCYAFGQ-------DHPKEGYEEISEEVVDCAGGLPL	TN
PgNBS038-01	230	GISGVGKTTIARSIYNLLH---------IHFEGCSFCEDVKGVAK-----MHGLPHVQKQLLDDITKAGDLKIHSVGRGI----------SVIKQRMSS-KQVLIILDDLNHRD----QFKALA--GSPD------------WFGPGSLIIVTGKDRQLLTAHG----------VEEIFEVDLLDQDESTELFSLYAFKQ-------KNPKQEFKELSENVVHYVNGHPL	TNL
PgNBS039-06	230	GMPGIGKTTIVKALYNKIY---------KEFEGSCFLENVREAFEE----PRGLHYLLEQLIFQLLKIKDFKVTSVDTGI----------SFVKQRLRS-KKVLIVLDDLDEIK----QLKSLA--GNQE------------WFGPGSRIIVTTRDLRLLAKFE----------ENLRHEVKELNGNESLKLFRRHAFRN-------TTPMKNLTELSKDIVKYVGGLPL	NL
PgNBS040	230	GMSGMGKTTLAEVVYEGIR---------NQFQGYSFIGNIKDISKSN---DNDLCKLQRKLLVDILKDEHIRVSSVVEGV----------SMLRERLRG-FKILIVLDDVNNGE----QLNLLA--GERE------------WFGHGSRIIMTTTNEELLTIHK----------VDCKYKCEGLNFSDATRLFNLSAFTE-------GQPKHGYEKLSSDIVKLAGGLPL	TN
PgNBS041-01	230	GVQGIGKTTLAMEVYKNIF-------KNINFH-LRVWVTIS--------QEFKSVDVLRNTLKQIPAIFKTKMSQYTEESAEE------LAEELLHILRSVRCIIVLDNLPTHH----AWRNLRKLLP-------------MLTIGESRIIITTRSRELAEVEYP--------TNRITHEMRTLSDRQGWELFNEKVHVP-----------VELEQLGREILRKCMGLPL	NL
PgNBS042-02	230	GMGGLGKTTLVTKVYNDKV-------IRD-FDCWAWISASR--------T----DEIDIEELLRSMIKEFLKPKQVMIPSNLGSMNYRQLVEMLIDHLRHKRYVVVLDDVWSIV----LWSRIRSAFP--------------DNGCGSRIIFTTRNENVATSVGPG--------SRVHRLEPLPE-DDAWALFCRKAFWS----YPDRNCPTELVTLAKDILKKCEGLPL	CN
PgNBS043-01	230	GMGGIGKTTIAKSVFNKNF---------ENFDGSCFLMDINEQSKT----TKGFIGLQKQLLLDICKRKKEKINNIDEGI----------IKIQDALCC-KKVLLVLDDVYDSN----QLYQIL--GMQD------------WFHPGSKIIITTRQESVLTPND----------VYEVYKVQEMDRNESIKLFSLHAFKQ-------DHPTEIYTEYTKRVVQYCGGLPL	N
PgNBS044-01	230	GPAGVGKTTIMKNLNDKLGIKT-------EMFHYVIWITVG--------KDWSIRSIQQVLVERLQLALNGIN------------TDPKIADLISNALVDKKYLLLLDEVFSEINL--QDVGIHDGH----------------EQG--KLVLASRYRP--VCDRMNLD--------EEVHVDRLSEADSLKLFRDLVGD-------NAFDHLLINPIAEKIVKECCGLPQ	N
PgNBS045-02	230	GMGGVGKTTIAKSVYNLNH---------HIFERSCFLVNI----NQ----SNDLLTLQSQLLSNILKGQKEMIYNVDEGT----------VKIEEAIRC-NKVFIVLDDVDDVN----QLDILI--GTQ-------------DFYPGSKIIITTRNKCLLRARK----------IHKLHEVKLLGVDKSLKLFSWHAFRQ-------DHPLEEYSDKAVRVVQRCGGLPL	TN
PgNBS046-02	230	APPGCGKTTLAKMVCLDSE-------IKDSFKENIFFVTVS--------KTVNIKVIVQRVFQQKGCLDELLEVQSNEDAINQ---LGHLMRKIGGGPGEDPILLVLDDVWLPGLE--SLIHKFMFKG----------------IPGYKILVTSRF-DPPKFQT-------------IYRLKLLNHQDATRLFCHSVFPPG------SSHPHVSTDIVNEIVKACKGFPL	RPW8-N
PgNBS047	224	KTTTAKLAYNMNY---------KRFESSFFLPNVRETLEQ----SDGLLRLYKTLLSHMLKGDKVKIGSLDEGI----------NKIRDVISC-KKVLLVIDDVDQKNRL--KLDPLL--NMHH------------LFYQGSKIILTTRNKQLLKGHK----------VYKEHELQKFDDDESLELFSWHAFGH-------DHPLEEYLELSLRVVTYCGGLPL	N
PgNBS048-06	230	AAGGCGKTTLAKMLCDDDE-------INGKFG-NIFYVTVS--------RTANFQVIVQKIIEHTGC-HPQYEFQSDEDAKNQ---LESRLKRIGSGH----ILLVLDDVWS-NSE--SLIQKVMFR-----------------IPGYKVLVTSRF-MFPGPHY-------------TCELNMLNDEDATSLFCHTALAH-----------HVPSDLLKEIVKGCKGSPL	RPW8-NL
PgNBS049	230	GMGGIGKTTLAKLIYNDER--------VRSNFDARVWVCVS--------HNFHVKTLLKDILESLTRKKYEIQ-----S-------RDIIVGDLEKELGEKKFLLILDDVWSEDSE--AWDSFRSCLLGI------------STTVGNKIVVTTRSTRVAS-------VIKTHPTY---NLEGLTAGGCWSIFKERAFGP---GGASMTP--ELMDIGFEIAKKCGGVPL	NL
PgNBS050-02	230	GMAGLGKTTLAKNLFRS---------TRDQFQ-CSALVYVS--------QQPNVTEITEDIARQVGLEE--------EKWEDN------LEANLGEYLREKRYVIMFDDIWDSQ----AWDALKISIP-------------MNSKNGSRIILTSRNSGVGRYIG---------GESSLHELQPLDPESSWQLFCKMVMGPVENATDTPCLPSELEDIGRKIVQRCGGVPL	N
PgNBS051-03	230	GMAGAGKTRMMEQAWKQARRD--------RIFDEVARADVSS-------EKLDVRKLQGQLASCLNLHLPWEEN----------EEMRASLLANRLTTKGNKILVLFDDVWEELPL--NKIGVPFADGR-------------S--KGCKIILTSRKRDVCFKNKCE----------DPIEIKVLKEEEGWDLFTKNVGS-------STINSLNDESLAKKVCKECACLPL	CN
PgNBS052-02	230	GNGGIGKTTLLKALFNHTEAQ--------DMFDVIIWVTIS--------TYSSTEKIQNQVAEQVFSHPAGSD--------------TSMEA-ISHAFRRKKVLFLLDDVSEKIDL--DAVGIPNPN----------------QENGCTIILTTRSLDVCHLMAVD----------TRFEMDIISMEEAWKLFHDQVG--------EIIDSQDIEPYARAIVAACGGLPL	NL
PgNBS053	230	GNGGIGKTTLLKALFNHTEAQ--------DMFDVIIWVTIS--------TYSSTEKIQNQVAEQVFSHPAGSD--------------TSMEA-ISHAFRRKKVLFLLDDVSEKIDL--DAVGIPNPN----------------QENGCTIILTTRSLDVCHLMAVD----------TRFEMDIISMEEAWKLFHDQVG--------EIIDSQDIEPYARAIVAACGGLPL	NL
PgNBS054-03	230	GMAGIGKTILCQSILNRPK-------VKEYFLPRIWVCMSK--------QKDEDTDPRKE-IVKRMLMCLGLDNEIIKKTD-QGQNLRGLIFALRLQLTGKRYLIVLDDAWSND----GWFKLMNSGDEDENSGGGNFAYGLPKGCGGTVIVTSRKKEVVKNMLGEE-------QNLRCLMPLTDSETCWKIFQDWVQKD----GIEFP--EGLEKLKEEIVKRCDGLPL	N
PgNBS055	230	GMGGVGKTTLAQLVFNDEK--------VLNFFDLKLWACVS--------DVFDVLGVTKTILMSLTSISCEEE-----D-------LNTHQVQLKELLSGKRFLLVLDDVWDHDYE--EWDVLRRPFLA--------------GAPGSRIIVTTRSSNVAK-------TMTRVQAH---HLKQLGEDHCLTLLARHALEK---ENFDEHL--DLKETGEKIVKKCQGLPL	N
PgNBS056-01	230	GIAGLGKTVLAKSVFNDLR--------VIEHFKFTKWVCVS--------EDFDVRKIICNIVKCEESS------------------LENMVEHLEQSLRGKRYLLVLDDVWNEDAN--KWERLRELLMC--------------GANGSKIVSTTRSPLVAS-------ITHPTYTH---FLKGLSDEDSLDLLMKQAFG----GKKKKYP--YLEEFGKDITKKCRGVPL	N
PgNBS057	230	GMGGVGKTTLVKALYNKLV---------GHFAHRSFISDVRETYAK----QNGLVILQNMLIAHLSPREKPVVD-ERDGK----------IAIKRILSG-KRVLVVLDDVDDVS----QLNGLA--ARRG------------WFHEGSLIIVSTRDRELLLPDL----------VSEIYEVKELDSSDSLKLFRYHALRT-------EKPTEAFLNLSNQIVLLTGGLPL	TNL
PgNBS058-04	230	GMGGIGKTTIAKYIYNLNS---------RGFGCKSFLANIRETSEQ----PNGLLGLQKQILSEILKLRKIKVYNVDEGT----------AMIKDAMSC-EKVFLVLDDVNEVN----QLDALL--GTR-------------KFYPGSKIIITTRDKWLLKAHE----------VHKVYAVEKLDDHESLELFTQHAFGQ-------DHPLEGYVELSNIVVQHCGGLPL	TN
PgNBS059	230	GMGGLGKTTIAQKVFNDRR-------VEDRFERRIWVSVS--------------QSFTEEQIMRSILRSLG---DACIGD-----DQSALLHKINLYLFGKRYLIVMDDVWSTDND--WWLKISEGLP--------------KGN-GSSVMITTRNEKVGRKMGVGE-------PRTHWPKFLNE-DNSWLLFRKIAFAA----SGGECHHSELENVGKEIVEKCKGLPL	N
PgNBS060-03	230	GFGGVGKTRMMEEASKEVKAK--------GIFKTVARANVG--------QEVDIGKIQDQLAYHLNITERSED--------------RASQLMARLSKEGDTILVILDDVWSKIPL--ADIGIPFGEYA-------------SSIKGCKILLTSR-LDVCIDNKCK----------DPVEIEALTKDEAWDMFTKTV?-----------------SLARHVCNKCARLPL	N
PgNBS061	230	GMGGIGKTTIAKTVYNLNF---------DSFEGSSFLANIRDASEQ----PNGLVRLQRQLLSDILKGRKEKIYNVDEGA----------IKIRDVVSC-KRILLVLDDVDQLD----QLNAVL--GMRD------------WFHPGSKIIITTRHKHLIKSND----------VRKMYEVNELNGDESLQLFSWHAFGQ-------EHPNEGYVEHCKGILQHCGGVPL	TN
PgNBS062-03	230	GMGGIGKTTLAQKIYNHPT-------IKTHFSGNLAWVSIS--------QKWELKNVLQRIIFCLVKDQKKRM-EIMNFEDDK------IMEYLHQLQQSRKCLLVLDDIWSND----AWDCLKAAFP-------------IQHLK-SKLMLTSRNVQVCKHVD---------PKGFLHQPRLLNEQQSWELLQMKALPK-QNSFDTRSYVKEMEVLGREMVGHCAGLPL	CN
PgNBS063-02	230	GLGGLGKTTLARLVYKSDE--------VMSFFQKKIWVTIS--------DDFDVIRVLNEMVQSLTRTNPRFS-----N-------QEAAIKKLQENIKGETFLLVLDDVWNQNSE--KWDCMRSCLVDV------------GGAKGSKIMVTTRKDEVVSTMQIS--PTYQVFTH---MLLGLSEDDSWQLFKQITFRQ---DGVVEND--NLESMGRRMVERCGGLPL	CN
PgNBS064-02	230	GMGGQGKSTLARKLYNHTD-------VRSYFQ-AFAWVCIT--------QKLERQKVLQDILLGLLPTRNED--EIRRMGDTK------LVELLYNTQKELKCLVVIDDIWSVG----DWELLKHAFP-------------VEETSGSKILLTTRNEAVAN-------------TGFPYKLRPLSEDEGWKLLLQKAFPR-RDDAAEIKVEPKKEKLGRDMVQQCQGLPL	CN
PgNBS065-03	230	GMGGIGKTTIAKALFNNNF---------QYFEGSCFLSNVREASEE----RNGILRLQGQLLSDILKVKDIHVENVDKGI----------SLLKERLSS-KKVLIVLDDLDHLS----QSDQLA--GQRD------------QFALGSRVIITTRDVGLLDQIE----------VEERYNVVELDNEESLELFSQHAFKK-------PVPSKDFEEISKDIVRQAGGLPL	TN
PgNBS066	230	GMGGLGKTTLAKKLYDDPL-------ILYHFY-VRAWVCIS--------QVYQKRDLLIGILSSFMELS-DE---VCKMSANN------LAEMLYRSLKGKRYLIVVDDIWNIE----AWEDIRKSFP-------------SDN-NGSRIMLTTRLRDVALHAQ---------SDKSPHFLRFLTEEESWKLFQKKVFPYGICYDME-----LKM-IGKEITRECHGLPL	N
PgNBS067	230	GPEGIGKTTLVREVYRNIR-------GRFEYC---ALVSMS--------QKTGIQEILQAFRSQLSAQDCASVEACQEEQ---------LTHKLIQVLKGKRYFVVLDGVWSTR----AWRLIRCALP-------------GNNNG-SRILMTTCIGNIATSCCST-------TGDSIYRMKCLPELEGRRLFIERTFGL-----EKWQFPSWLKEVFNEIPRKCGGWPI	N
