# Supplementary material for: Functional differentiation and spatial-temporal co-expression networks of the NBS-encoding gene family in Jilin ginseng, Panax ginseng C.A. Meyer
Source: PLoS One. 2017 Jul 20;12(7):e0181596. doi: 10.1371/journal.pone.0181596 (PMC5519184; doi:10.1371/journal.pone.0181596)
Supplement: S4 Table — (XLSX) [file pone.0181596.s004.xlsx]

## Sheet: Sheet3
S4 Table. The cloned R genes used as evolutionary controls for PgNBS gene family phylogenetic analysis
Species	Gene	GenBank Accession No.	Length (aa)	Conserved amino acids	Type
Arabidopsis thaliana	AtNBS001	AEE34090	192	GMGGVGKTTLLTQLYNMFN---KDKCGFD----------IGIWVVVSQEFHVEKVQDEIAQKLGLGGDEWTQ--KDKSQKGICLYNILREKSFVLFLDDIW--EKVDLAEIGVPDPRTKKGRKLAFTTRSQEVCA---RMGVEHPMEVQCLEENVAFDLFQKK-VGQTTLGSDPGIPQLARIVAKKCCGLPL	CN
Arabidopsis thaliana	AtNBS002	AEE82980.1	185	GPAGIGKTTIARALFNQLSTGFRLSCFMGTID------------VNDYDSKLCLQNKLLSKILNQKDMKIH-------HLGAIEEWLHNQRVLIVLDDVDDLEQLEVLAKESSWFGHGSRIIVSLNDRKILKAHGINDIYDVDFPSEEEALEILCLSAFKQNSPQDGFEE-VAKRVVELCGKLPL	TN
Arabidopsis thaliana	AtNBS003	AEE34163.1	185	GPPGVGKTTIARSLYNQHSDKFQLSVFMESIKTAYTIPA----CSDDYYEKLQLQQRFLSQITNQENVQIP-------HLGVAQERLNDKKVLVVIDDVNQSVQVDALAKENDWLGPGSRIIITTQDRGILRAHGIEHIYEVDYPNYEEALQIFCMHAFGQKSPYDGFEE-LAQQVTTLSGRLPL	TN
Arabidopsis thaliana	AtNBS004	NP_190053.3	185	GPSGIGKSTIARVLHNQISDGFQMSVFMK-FKPSYTRPI----CSDDHDVKLQLEQQFLAQLINQEDIKIH-------QLGTAQNFVMGKKVLIVLDGVDQLVQLLAMPK-AVCLGPGSRIIITTQDQQLLKAFQIKHIYNVDFPPDHEALQIFCIHAFGHDSPDDGFEK-LATKVTRLAGNLPL	TN
Arabidopsis thaliana	AtNBS005	NP_001318718.1	185	GSSGIGKTTIARALFNQLSRHFPVSKFIDRAFVYKSRETYKGANPDDPNMKLHLQGCFLSEILGKKDIKID-------HLGALGERLKHQKTLIIIDDLDDLVVLDSLVGKTNWFGCGSRIIVITNNKQFLRAHGIDHIYEVSLPSKERAQEMFCQSAFGENSPPEGFEE-LVVEIAWLAGSLPL	TN
Arabidopsis thaliana	AtNBS006	NP_187072.2	185	GMGGVGKTTLAKELQRDHEVQCHFENRILFLTVSQ-------------SPLLEELRELIWGFLSGCEAGNP-------VPDCNFP-FDGARKLVILDDVWTTQALDRLTS---FKFPGCTTLVVSRSK----LTEPKFTYDVEVLSEDEAISLFCLCAFGQKSIPLGFCKDLVKQVANECKGLPL	TN
Arabidopsis thaliana	AtNBS007	NP_564971.2	185	GMSGSGKTTLAKELARDEEVRGHFGNKVLFLTVSQ-------------SPNLEELRAHIWGFLTSYEAGVG-------ATLP------ESRKLVILDDVWTRESLDQLMF---ENIPGTTTLVVSRSK----LADSRVTYDVELLNEHEATALFCLSVFNQKLVPSGFSQSLVKQVVGECKGLPL	TN
Arabidopsis thaliana	AtNBS008	NP_199464.2	185	GMGGVGKTTLAKALFNSLVGRFERRCFLSNVRQFSSKE----------DGLVSLQSNIIKDLSHEKRTHQSPIIDVNAGISAIKRIVNENRVLLVLDDVDDVNQLDALIGKKEWFYKGSCIIITTRDTTVLPKRHVNDLYEVTELYPEQALELFSHHAFSKKEPPPNFLN-LSKQIVSLTGKMPL	TN
Arabidopsis thaliana	AtNBS009	Q9SZA7	192	GMGGVGKTTLARMLYNDT----RVKVHFE----------LMAWVCVSDEFDIFKISQTTYQSVAKESKQFT----DTNQLQIALKEKLEGKRFLVVLDDVWNENYDDWENLVRPFHSGATGSRVIMTTRQQQLLK---KMGFNHLDLLESLSHDDALSLLARHALDVDNFDSHETLKPLGEGIVEKCGCLPL	RPW8-N
Arabidopsis thaliana	AtNBS010	Q9LZ25	192	GMGGAWFNTLARLLYNDT----KVQDHFE----------PKAWVCVSDDFDIKKITDAILQDVTKENKNFK----DLNQLQKALTEQFKDKRFLLVVDDVWTEKYGDWENLVRPFLSCAPGSRIIMTTRKEQLLK---QIGFHNVDRLKSLSNEDALRLFAVHALGVDNFDSHTTLKPQGEGIVKKCGCLPL	RPW8-N
Camelina sativa	CsNBS001	XP_010447263.1	185	GMGGVGKTTLAKELERDDQVRCHFENRILFLTVSQ-------------SPMLEELRAHIWGFLTGCETLNQ-------FEGG-----DRMRKLVILDDVWTREALDHLT----LNIAGCTTLVVSRSK----LTETKSTYDVEVLSEDEAISLFCLCAFGQKSVPSGFCSNLVKQVANECKGLPL	RPW8-N
Cicer arietinum	CaNBS001	AHB79185.1	185	GMGGIGKTTLATVLYNKISHQFPVYCRIADLSKIYR-----------HDGPIGAQKQILLQTLGEEYLQTCNLHN---ASNLIQNRLCREKAIIIIDNVDQIEQLEKLDVRREWLGAGSRVVIISRDEHILKEYGVDVVYKVPLLNKSDSLQFFCRKAFKLDHIMSSYDK-VAFDILRYANGLPL	TN
Cicer arietinum	CaNBS002	AHB79184.1	185	GMGGVGKTTLAKELERDDQVRCHFENRILFLTVSQ-------------SPMLEELRAHIWGFLTGCETLNQ-------FEGG-----DRMRKLVILDDVWTREALDHLT----LNIAGCTTLVVSRSK----LTETKSTYDVEVLSEDEAISLFCLCAFGQKSVPSGFCSNLVKQVANECKGLPL	TN
Helianthus annuus	HaNBS001	AAT08955	185	GPAGIGKTTIARALYGLLSKRFQLSCFVDNLRGSY-HS-----GFDEYGFKLHLQEQFLSKVLNQSGMRIC-------HLGAIKENLSDQRVLIILDDVNKLKQLEALANETTWFGPGSRIVVTTENKELLQQHGINNTYHVGFPSDEDALKILCSYAFKQTSPRHGFEE-LSESVTKLCGKLPL	CN
Helianthus annuus	HaNBS002	AAT08959	185	GPAGVGKTTIARALYNQYHENFNLSIFMENVRESYGEA-----GLDDYGLKLHLQQRFLSKLLDQKDLRVR-------HLGAIEERLKSQKVLIILDDVDNIEQLKALAKENQWFGNKSRIVVTTQNKQLLVSHDINHMYQVAYPSKQEALTIFCQHAFKQSSPSDDLKH-LAIEFTTLAGHLPL	CN
Helianthus annuus	HaNBS003	AAT08953	185	GPAGIGKTTIARALYGLLSKRFQLSCFVDNLRGSY-HS-----GFDEYGFKLHLQEQFLSKVLNQSGMRIC-------HLGAIKENLSDQRVLIILDDVNKLKQLEALANETTWFGPGSRIVVTTENKELLQQHGINNTYHVGFPSDEDALKILCSYAFKQTSPRHGFEE-LSESVTKLCGKLPL	CN
Oryza sativa	OsNBS001	AAP44646	192	GMGGVGKTTLLTQLFNMFN---KDKCGFD----------IGIWVVVSQEVNVEKIQDEIAQKLGLGGHEWTQ--RDISQKGVHLFNFLKNKKFVLFLDDLW--DKVELANIGVPDPRTQKGCKLAFTSRSLNVCT---SMGDEEPMEVQCLEENVAFDLFQKK-VGQKTLGSDPGIPQLARIVAKKCCGLPL	CN
Solanum tuberosum	StNBS001	AAP44393	185	GPPGIGKTTIARFLFNQVSDRFQLSAIIVNIRGIYPRP-----CFDEYSAQLQLQNQMLSQMINHKDIMIS-------HLGVAQERLRDKKVFLVLDEVDQLGQLDALAKETRWFGPGSRIIITTEDLGVLKAHGINHVYKVKYPSNDEAFQIFCMNAFGQKQPHEGFDE-IAWEVMALAGELPL	TN
