# Supplementary material for: Functional differentiation and spatial-temporal co-expression networks of the NBS-encoding gene family in Jilin ginseng, Panax ginseng C.A. Meyer
Source: PLoS One. 2017 Jul 20;12(7):e0181596. doi: 10.1371/journal.pone.0181596 (PMC5519184; doi:10.1371/journal.pone.0181596)
Supplement: S5 Table — (XLSX) [file pone.0181596.s005.xlsx]

## Sheet: Sheet1
S5 Table. Expression profiles of the PgNBS genes in different tissues of four-year-old plants
Gene and transcript	Fiber root	Leg root	Main root epiderm	Main root cortex	Rhizome	Arm root	Stem	Leaf peduncle	Leaflet pedicel	Leaf blade	Fruit peduncle	Fruit pedicel	Fruit flesh	Seed
PgNBS024-01	29.81	32.2	28.01	28.18	12.03	23.64	16.12	48.15	31.94	28.3	29.71	28.31	28.37	4.32
PgNBS048-09	21.38	30	29.9	8.19	17.7	18.07	4.96	54.6	47.29	102.4	43.76	15.08	25	4.09
PgNBS078	2.15	4.39	5.42	12.89	6.91	3.28	9.68	4.17	2.55	10.34	11.76	2.81	2.64	3.23
PgNBS006-02	2.07	7.9	8.15	9.59	11.48	7.99	4.98	3.89	3.71	7.27	6.25	5.01	8.82	3.12
PgNBS036	8.2	8.1	12.6	21.04	14.86	6.27	5.27	7.04	6.6	12.04	8.23	5.6	5.11	2.83
PgNBS005	1.96	2.62	1.66	2.82	3.36	1.73	2.04	2.17	1.74	2.16	3.09	2.06	1.99	2.5
PgNBS046-02	4.71	4.12	6.2	2.43	8.04	6.05	5.75	8.72	4.69	9.14	7.59	6.84	5.78	2.31
PgNBS068-01	5.95	3.71	5.27	6.28	8.19	5.69	5.43	0.55	0	0	1.63	4.49	5.68	2.23
PgNBS061	14.01	15.66	10.9	16.09	14.97	8.12	10.13	30.07	25.64	54.02	28.67	19.57	17.8	1.56
PgNBS065-01	8.95	2.42	10.24	3.34	0	0	7.58	8.6	8.1	8.43	8.2	3.59	5.89	1.54
PgNBS084	0.97	1.3	1.03	0.97	2.56	0.93	0.5	0.31	1.17	0.79	0	0.31	9.83	1.47
PgNBS046-03	5.86	3.84	4.61	1.76	5.81	3.68	6.14	5.88	4.63	4.2	6.37	5.54	2.35	1.47
PgNBS041-02	8.44	9.15	13.49	11.28	6.41	4.89	5.43	21.31	15.71	19.52	24.69	14.13	13.07	1.43
PgNBS033-02	2.49	3.58	3.3	6.74	8.49	2.3	6.51	5.91	4.11	12.11	8.14	7.96	6.72	1.33
PgNBS073-01	3.48	0	0	0	3.08	0.41	2.22	1.47	1.13	4.61	4.55	2.72	0.7	1.31
PgNBS062-04	12.12	2.72	13	2.76	4.84	0.35	5.83	0.83	4	6.73	7.08	9.37	7.69	1.24
PgNBS072-01	3.58	2.42	5.15	1.9	1.69	3.06	2.47	7.58	2.45	8.42	7.48	5.35	2.75	1.16
PgNBS054-03	15.78	13.73	21.24	13.37	16.36	10.72	11.38	7	7.94	2.9	9.06	5.13	6.16	1.13
PgNBS025-01	0.81	1.01	0	0.83	0.9	0.72	0.76	0.49	0	1.33	0	0.75	0.79	1.04
PgNBS062-05	0	2.59	4.3	3.01	2.48	0.2	1.62	0.09	1.75	0.75	1.48	1.46	0.52	1.04
PgNBS048-08	15.45	16.21	16.44	2.29	4.91	6.41	3.99	24.48	30.84	37.23	23.02	4.38	7.66	1.02
PgNBS038-02	11.2	12.84	10.11	11.38	15.32	10.53	5.55	6.12	3.07	2.65	6.44	3.42	0.23	0.95
PgNBS026-02	12.18	10.69	19.45	6.58	13.49	10.42	2.54	15.46	16.47	28.01	8.07	5.31	7.14	0.93
PgNBS103	0	0.26	0.27	0	1.25	0.29	0.93	0.37	0.77	0.63	1.13	0.98	0.36	0.93
PgNBS048-06	4.54	4.41	11.54	2.58	1.86	7.62	1.2	18.55	9.36	23.67	15.27	5.46	4.99	0.92
PgNBS049	1.28	1.49	1.85	1.07	1.9	0.73	1.13	1.91	0.6	1.81	2.17	0.95	1.34	0.82
PgNBS077-05	0	0	0	0	0	0.91	0.39	0	0	3.41	0	0	0	0.82
PgNBS064-03	2.53	5.77	0.94	4.7	4.33	3.97	3.77	6.73	4.1	4.38	5.04	1.71	7.76	0.78
PgNBS088	0.73	0.86	0.77	0.53	1.94	0.7	0.64	0.12	0.15	1.04	0.54	0.47	0.45	0.78
PgNBS073-03	1.21	2.03	2.36	4.36	2.96	0.7	0.42	2.96	2.44	4.68	3.78	2.14	2.61	0.74
PgNBS024-02	2.2	2.52	3.05	1.35	4.41	0.33	1.35	2.32	0	1.61	1.42	1	0.86	0.71
PgNBS048-01	1.75	4.31	9.86	5.42	1.65	2.22	1.57	14.64	12.87	34.68	9.39	9.22	4.62	0.7
PgNBS083-02	0	0.96	1.01	0.66	2.1	0	1.19	2.42	1.15	0	1.26	0.37	1.58	0.69
PgNBS029	1.33	0.36	0.56	0.76	1.3	0.41	1.11	1.73	0.64	2.81	2.53	1.87	2.78	0.65
PgNBS064-02	2.92	4.12	0	0.52	3.3	0.94	3.57	10.88	5	10.08	10.73	2.45	5.01	0.61
PgNBS062-06	8.98	1.71	4.99	6.54	2.18	7.21	2.65	24.14	10.01	29.3	5.72	4.49	9.41	0.58
PgNBS010	4.69	3.66	4.59	3.98	5.97	3.33	3.74	5.87	3.74	6.53	3.77	2.62	3.31	0.56
PgNBS052-01	0.87	1.88	1.68	1.87	1.39	1.55	2.81	1.87	0.64	4.96	4.73	0	1.96	0.56
PgNBS053	0.85	1.15	1.65	0.82	2.49	0.4	0.89	2.21	1.97	1.01	1.86	1.63	1.38	0.56
PgNBS050-06	0	0.24	0.09	0	0	0	0	0.1	0.01	0	0.88	0	0	0.55
PgNBS037-01	14.09	15.34	8.04	4.44	8.88	13.85	7.72	17.9	4.49	5.31	5.35	2	1.61	0.54
PgNBS002-01	1	0	0.71	0.96	0	0.68	2.01	0	0.72	0.91	1.96	1.77	1.49	0.54
PgNBS062-03	0	1.49	1.77	6.46	1.02	3.46	0.7	2.78	5.32	4.32	1.38	0.82	0.81	0.54
PgNBS047	1.26	0.96	1.12	1.01	1.91	0.44	2.33	0.85	0.62	0.86	0.85	0.93	1	0.53
PgNBS064-09	0	0.25	0	0	1.63	0.83	1.15	3.89	0	11.08	4.95	0	0.57	0.53
PgNBS077-01	2.34	0	0	0	0	0	0	0	0	0	0	0	0	0.53
PgNBS080-01	1.54	0.79	1.78	1.64	0	0	1.79	0.93	1.65	1.91	2.28	1.24	0	0.51
PgNBS058-02	0.42	0	0	0.01	0.14	0	0.36	0.28	0	0.71	0.22	0.02	0.12	0.47
PgNBS109	0	0.51	0	0.44	0	0	0	0.98	1.21	0	0.56	0	4.67	0.46
PgNBS072-02	0	1.12	0	0	1.34	0.69	0	1.86	3.47	3	0.71	0	0	0.43
PgNBS055	1.04	1.01	0.35	0.8	0.72	0.58	0.79	2.14	2.12	4.06	1.39	0.77	1.31	0.42
PgNBS283	3.66	3.79	1.41	7.27	4.87	1.78	3.47	2.81	1.38	2.16	2.68	3.63	6.14	0.4
PgNBS076-05	1.1	0	0	0.1	0.21	0	0.41	2.13	1.5	0.2	0.02	0.32	1.28	0.38
PgNBS043-02	0	0	0.42	2.07	0	0	0.31	0.55	0.97	0.38	0.77	0.69	0.64	0.38
PgNBS030-01	2.21	1.21	0.99	0.68	0	0.59	1.37	2.65	0.6	7.2	3.86	1.33	2.68	0.37
PgNBS082	1.43	0.95	0.06	0.99	1.23	0.47	0.6	1.78	1.12	0.44	1.19	1.12	0.52	0.37
PgNBS050-02	0	0.16	0.74	0	0.33	0	0	0.96	0.55	0	1.22	0	0	0.36
PgNBS075	2.63	1.63	1.06	0.54	1.83	0.57	3.11	4.03	2.87	3.52	3.44	1.68	0.46	0.34
PgNBS044-03	0.32	2.3	4.36	1.4	2.75	2.48	2.62	2.52	3.49	5.64	5.08	0.79	3.41	0.33
PgNBS072-03	1.53	2.29	0.72	0.88	0.69	1.84	0.71	7.26	1.58	16.07	6.94	1.97	1.88	0.31
PgNBS048-07	0.09	0.2	1.18	1.07	0.5	0.12	0.86	0.6	0.12	0	0.37	0.16	0.49	0.28
PgNBS063-02	0	1.62	2.62	2.93	2.79	0	0.73	4.83	3.47	12.6	3.27	2.65	1.66	0.27
PgNBS042-02	0.98	0.66	2.36	0.27	2.13	1.5	0.15	6.32	1.9	3.73	2.71	0.59	1.46	0.27
PgNBS065-03	12.75	18.06	25.89	14.05	22.22	13.4	12.39	49.34	30.02	47.28	40.16	10.22	7.05	0.24
PgNBS048-04	0.47	0.89	3.41	2.1	0.19	0.67	0.43	4.57	1.92	7.72	2.45	3.29	0.77	0.24
PgNBS048-05	5.64	4.79	10.38	1.64	1.42	6.55	1.68	14.18	9.09	13.48	9.43	2.18	2.79	0.23
PgNBS026-01	2.97	4.7	1.09	4.12	2.23	3.49	4.37	3.78	3.53	2.21	2.49	2.39	2.49	0.21
PgNBS086	0.93	0.62	0.73	0.3	0.51	0.08	0.22	1.01	0.42	2.71	1.67	0.59	0.32	0.19
PgNBS066	0	0	0.43	0.52	0	0.23	0.42	0.39	0.24	0.73	0.44	0	0.19	0.18
PgNBS048-02	1.74	3.52	7.28	2.57	0.81	1.15	1.76	9.24	10.78	0	4.75	3.06	1.93	0.17
PgNBS033-01	0	0	1.87	2.21	0.83	0	0.74	0	0	1.53	0.69	0.7	0.75	0.14
PgNBS071	4.04	3.23	2.65	1.76	3	1.24	1.5	3.44	1.73	5.85	1.38	1.08	2.98	0.11
PgNBS021	1.25	1.67	1.13	3.09	1.02	0.55	1.24	2.16	1.01	4.61	2.47	1.03	1.98	0.11
PgNBS085	0.93	0.62	0	0.32	0.61	0.57	0.78	0.48	0.6	0.61	0.41	0.47	0.46	0.11
PgNBS056-02	0	0	0	0.14	0	0	0.25	0.13	0	0.29	0.28	0	0	0.11
PgNBS057	0.93	0.74	0.9	1.47	2.08	0.33	0.89	1.99	2.33	3.67	2.43	2.26	1.05	0.1
PgNBS040	0.98	1.19	1.04	0.16	1.07	0.5	0.79	2.21	1.32	1.86	1.44	1.11	0.83	0.1
PgNBS050-03	0	0	0	0	0	0	0	0.08	0	0	0	0	0.05	0.1
PgNBS027	2.17	1.65	1.2	1.43	3.28	1.18	0.86	3.72	4.11	2.39	1.47	1.38	0.67	0.09
PgNBS050-07	0	0	0	0	0.09	0	0	0.71	0	0	0	0	0.41	0.09
PgNBS045-02	6.22	9.31	3.11	5.47	8.24	1.46	5.51	11.94	7.5	24.73	12.71	5.88	8.89	0.08
PgNBS034	0.3	1.29	0.86	0.59	0.66	0.78	1.98	2.84	3.03	2.07	2.53	1.55	0.25	0.06
PgNBS048-03	0.75	1.31	3.85	1.99	0.22	0.76	0.78	4.56	2.28	0	1.46	1.45	0.54	0.05
PgNBS077-03	0	0	0	0	0	0	0	0	0	0	0	0	0	0.04
PgNBS077-02	0	6.05	4.93	4.81	8.33	0	2.7	5.97	5.16	5.31	6.26	2.62	10.34	0
PgNBS074	3.23	1.75	1.85	1.85	0.52	1.48	1.35	7.97	2.06	10.45	6.62	5.02	6.36	0
PgNBS070	4.56	4.33	3.27	2.08	8.81	2.09	4.5	3.54	2.17	17.59	6.65	1.79	3.92	0
PgNBS042-03	3.26	0	14.22	5.1	0	2.71	0	0	4.49	0.69	0	0	3.49	0
PgNBS072-04	3.71	5.06	4.27	2.4	2.54	2.37	2.59	17.43	9.82	22.19	11.36	1.58	2.63	0
PgNBS073-02	0	3.28	7.03	5.66	3.4	1.62	1.46	2.13	2.04	1.97	2.3	1.78	2.27	0
PgNBS064-04	1.84	4.45	5.51	4.31	1.11	1.84	0.87	0.28	0.54	0	0.2	0.06	2.25	0
PgNBS051-05	0.43	2.49	1.26	1.46	1.08	1.84	2.93	0	0.68	0	2.89	0.59	2.08	0
PgNBS064-01	0	0	0.52	3.46	0.69	0	0.41	0	0.69	0	0	0	1.9	0
PgNBS065-06	0	1.76	0	1.51	1.19	0	1.89	5.48	1.49	6.55	3.71	0	1.89	0
PgNBS050-01	2.14	2.6	2.52	1.69	0.65	1.02	0.73	1.26	2.57	4.05	0.36	0.34	1.75	0
PgNBS060-01	0	0	1.86	0	0	0	1.25	0.55	0	0	1.43	0	1.71	0
PgNBS068-02	0.79	4.32	0.53	0	0	2.64	5.65	9.91	3.32	4.58	7.37	2.4	1.69	0
PgNBS087	0.84	0.57	0	0.48	0.68	0	1.16	1.09	0	0.68	0.61	0.55	1.55	0
PgNBS080-02	1.45	1.89	1.27	0	2.82	2.4	4.87	6.69	0.76	1.61	3.79	2.14	1.52	0
PgNBS092	0.48	0	0.34	0	0.39	0	0	0.31	0	0	0	0.31	1.48	0
PgNBS031-02	0	0	0.7	0	0	0.73	0.78	0	0	0	0	0.93	1.46	0
PgNBS060-02	0	0	0	6.26	3.84	0	0	2.76	0	2.57	2.81	3	1.45	0
PgNBS039-13	0	0	0.8	0.89	1.26	1.19	0	1.05	0	0	1.46	1.01	1.44	0
PgNBS110	0	0	0	0	0.53	0	0.46	1.07	0.26	2.14	0.72	0.42	1.42	0
PgNBS077-04	0	0	5.1	1.16	0	0	1.06	1.98	2.47	0.22	1.91	2.13	1.29	0
PgNBS054-02	0	0	0.88	2.26	2.42	1.89	0.88	0	1.07	0	0.75	0	1.25	0
PgNBS041-01	1.11	0.7	3.02	0.69	2.24	2.82	0	4.21	0.67	7.65	3.41	0	1.21	0
PgNBS093	0.45	0	0.31	0.27	0.52	0	1.2	0	0	0	0	0.63	1.2	0
PgNBS038-01	1.49	0.9	1.21	0	1.19	0	0.84	0	0	1.41	0	0.56	1.06	0
PgNBS064-08	0	0	3.2	0.21	0	0	0.75	0.74	0	0	0	0	1.06	0
PgNBS031-03	2.36	2.36	0.96	0.57	1.12	0	1.7	10.84	7.27	25.28	8.63	4.82	1.04	0
PgNBS042-01	0	0	0	0.39	0	0	0	0	0.51	0	0	0	0.99	0
PgNBS064-06	7.42	4.96	14.47	8.05	7.65	5.2	2.98	1.18	0	0	0	0.66	0.95	0
PgNBS062-08	0	2.66	1.12	0	4.91	0	1.98	5.79	1.33	0	0.11	0.04	0.94	0
PgNBS081	1.51	3.58	0.54	0	0.61	1.73	1.05	6.85	10.83	9.75	2.76	1.47	0.93	0
PgNBS037-02	0.96	1.57	0.64	0.49	0.72	0.85	0	2.32	1.24	1.39	2.16	1.29	0.87	0
PgNBS044-04	1.06	0	0.72	0.07	0	0.02	0.28	0.84	0	0.82	2.15	1.27	0.86	0
PgNBS023	3.24	2.47	1.09	0.18	1.51	0.83	0.75	1.2	1.24	1.13	1.24	1.57	0.85	0
PgNBS043-01	1.84	1.73	0.56	1.62	0.9	0.56	1.17	1.76	3.31	4.34	5.04	1.09	0.84	0
PgNBS079	2.04	0.92	0	0	0.55	0	0	0	0.54	0	0.5	0.44	0.83	0
PgNBS039-11	1.79	0	0	0	0	0.21	0	0	0	0.31	0.14	0	0.81	0
PgNBS111	0	0.87	0.92	0	0	0	0	0	1	0	0	0.83	0.78	0
PgNBS002-02	0	1.43	0.79	0	0.58	0	0	0.8	0	0	0	0	0.77	0
PgNBS065-02	0	1.73	0	1.26	0	0	1.08	2.07	0.34	1.86	0.31	0	0.76	0
PgNBS045-01	0.56	0.86	2.48	1.39	1.11	0.84	0.93	0.87	0	5.1	1.36	0.42	0.75	0
PgNBS076-02	1.95	0	0	0.11	0.34	0	0.21	1.75	1.41	0.62	0.07	0.48	0.74	0
PgNBS112	0	0.77	0	0.65	0	0	0	0	0.9	0	0	0.74	0.7	0
PgNBS015	1.47	1.37	0.62	0.17	0.96	1.42	0.88	3.17	2.68	2.15	1.07	0.62	0.7	0
PgNBS062-02	0	4.06	2.66	0	10.16	0	4.14	0.2	0.49	0	0.1	0.06	0.66	0
PgNBS060-03	0	0	0	0	0	0	0	0.56	0	0	0.07	0	0.66	0
PgNBS113	0	1.38	0.36	0.29	0	0	0	0	0	0	0	0	0.63	0
PgNBS044-05	0	0	0.38	0	0.93	0	0	0.07	0	0.07	0.02	0	0.46	0
PgNBS097	0.34	0.45	0.71	0.19	0	0.26	0.7	0.44	0.27	2.72	0.25	0	0.41	0
PgNBS089	0.65	0.44	1.87	0.75	0.53	1	0.91	0.85	1.04	1.06	0.48	0.85	0.4	0
PgNBS050-08	0	0	0	0	0.16	0	0	0.19	0	0	0	0	0.4	0
PgNBS114	0	0	0	0	0	0	0	0	0	0	0	3.69	0.39	0
PgNBS090	0.58	0	0	0	0.47	0	0	0.76	0	0	0	0.38	0.36	0
PgNBS030-02	0	0	0	1.44	0	1	1.49	0.81	0	0	0	0.59	0.35	0
PgNBS115	0	0	0	0	0	0	0	0	0	0	0	4.49	0.31	0
PgNBS050-05	0.87	0.89	0.68	0	0	0.27	0.37	0.39	0.36	0	0.17	0.13	0.27	0
PgNBS091-01	0.52	0	0	0.01	0	0	0	0	0	0	0	0	0.25	0
PgNBS091-02	0.53	0	0	0	0	0	0	0	0	0	0	0	0.25	0
PgNBS116	0	0	0	0	0	0	0	0	0	0	0	3.72	0.22	0
PgNBS008-01	0	0	0	0	0	0	0	0	0	0	0	4.21	0.21	0
PgNBS117	0	0	0	0	0	0	0	0	0	0	0	3.31	0.21	0
PgNBS014-02	0	0	0	0	0	0.12	0.11	0.1	0	0	0	14.37	0.2	0
PgNBS018-02	0	0	0	0	0	0	0	0	0	0	0	1.01	0.18	0
PgNBS004	0	0	0	0.21	0.15	0.28	0.13	0	0	0	0	29.94	0.17	0
PgNBS011	0	0	0	0.15	0	0	0.19	0	0	0	0	3.94	0.16	0
PgNBS106	0	0	0	0.14	0	0.19	0	0.16	0	0	0	42.54	0.15	0
PgNBS118	0	0	0	0	0	0	0	0.07	0	0	0	6.35	0.12	0
PgNBS119	0	0	0	0	0	0	0.12	0	0	0	0	11.9	0.11	0
PgNBS058-05	0	0.06	0	0	0.14	0.15	0.04	0	0.05	0	0.05	0.02	0.11	0
PgNBS058-01	0	0	0	0	0.13	0	0	0	0.02	0	0.03	0.01	0.11	0
PgNBS121	0	0	0	0	0	0	0	0	0	0	0	7.97	0.09	0
PgNBS104	0	0	0	0	0.11	0.21	0	0	0	0	0	6.89	0.09	0
PgNBS108	0	0	0	0	0	0.11	0.1	0	0	0	0	6.48	0.09	0
PgNBS120	0	0	0	0	0.12	0	0	0	0	0	0	5.53	0.09	0
PgNBS056-01	0	0	0	0.11	0	0	0	0.19	0	0.08	0.64	0	0.09	0
PgNBS091-03	0.02	0	0	0.04	0	0	0	0	0	0	0	0	0.09	0
PgNBS017-01	0	0	0	0	0	0	0	0	0	0	0	7.38	0.08	0
PgNBS009	0	0	0	0.03	0	0.04	0	0.04	0	0	0	11.63	0.07	0
PgNBS007	0	0	0	0.07	0.09	0.09	0.08	0	0	0	0	7.62	0.07	0
PgNBS062-01	0	2.37	0.38	0	2.38	0	0.54	0.68	0.65	0	0.03	0.01	0.07	0
PgNBS050-04	0	0	0	0	0	0	0	0	0	0	0	0	0.06	0
PgNBS062-07	0	3.98	0.85	0	5.44	0	1.18	0.02	0.19	0	0.02	0.01	0.04	0
PgNBS058-04	0	0	0	0	0.02	0	0	0.02	0	0	0.01	0	0.04	0
PgNBS063-03	0	0	0	0.31	0	0	0	0	0	0	0.74	0	0.01	0
PgNBS001	0	0	0	0	0	0.06	0	0	0	0	0	21.7	0	0
PgNBS017-02	0	0	0	0	0	0	0	0	0	0	0	11.5	0	0
PgNBS167-01	0	0	0	0.08	0.11	0	0	0.09	0	0	0	9.86	0	0
PgNBS098	0.18	0	0	0	0	0	0	0	0	0	0	9.75	0	0
PgNBS161-02	0	0	0	0	0	0	0	0	0	0	0	9.68	0	0
PgNBS003	0	0	0	0	0	0	0	0.25	0	0	0	8.97	0	0
PgNBS153	0	0	0	0	0	0	0	0	0	0	0	7.05	0	0
PgNBS170	0	0	0	0	0	0	0	0.58	0	0	0	6.94	0	0
PgNBS174	0	0	0	0	0	0	0	0	0	0	0	6.75	0	0
PgNBS264	0	0	0	0.15	0	0	0	0	0	0	0	6.72	0	0
PgNBS180	0	0	0	0	0	0	0	0	0	0	0	6.72	0	0
PgNBS168	0	0	0	0	0	0	0	0	0	0	0	6.53	0	0
PgNBS012-01	0	0	0	0	0	0	0	0	0	0	0	6.37	0	0
PgNBS184	0	0	0	0	0	0	0	0	0	0	0	6.13	0	0
PgNBS107	0	0	0	0	0	0.12	0	0.1	0	0	0	6.07	0	0
PgNBS013	0	0	0	0	0	0	0	0	0	0	0	6.01	0	0
PgNBS095	0.41	0	0	0	0	0	0	0	0	0	0	5.85	0	0
PgNBS171	0	0	0	0	0	0	0	0	0	0	0	5.84	0	0
PgNBS233	0	0	0	0.21	0	0	0	0	0	0	0	5.76	0	0
PgNBS159	0	0	0	0	0	0	0	0	0	0	0	5.61	0	0
PgNBS284	0	0	0	0	0	0	0	0	0	0	0	5.57	0	0
PgNBS019	0	0	0	0	0	0.31	0	0	0	0	0	5.52	0	0
PgNBS169	0	0	0	0	0	0	0	0	0	0	0	5.24	0	0
PgNBS166	0	0	0	0	0	0	0	0	0	0	0	5.16	0	0
PgNBS096	0.4	0	0	0	0	0	0	0	0	0	0	5.09	0	0
PgNBS165	0	0	0	0	0.31	0	0	0	0	0	0	4.95	0	0
PgNBS217	0	0	0	0	0	0	0	0	0	0	0	4.92	0	0
PgNBS152	0	0	0	0	0	0	0	0	0	0	0	4.79	0	0
PgNBS151	0	0	0	0	0	0	0	0	0	0	0	4.78	0	0
PgNBS022	0	0	0	0	0.22	0	0	0.17	0	0	0	4.76	0	0
PgNBS018-01	0	0	0	0	0.19	0	0.16	0	0	0	0	4.76	0	0
PgNBS192	0	0	0	0	0	0	0	0	0	0	0	4.68	0	0
PgNBS194	0	0	0	0	0	0	0	0	0	0	0	4.67	0	0
PgNBS146	0	0	0	0	0	0	0	0	0	0	0	4.66	0	0
PgNBS182	0	0	0	0	0	0	0	0	0	0	0	4.58	0	0
PgNBS020-02	0	0	0	0	0	0	0	0	0	0	0	4.5	0	0
PgNBS145	0	0	0	0	0	0	0	0	0	0	0	4.49	0	0
PgNBS105-01	0	0	0	0	0.21	0.2	0	0	0	0	0	4.46	0	0
PgNBS158	0	0	0	0	0.39	0	0	0	0	0	0	4.36	0	0
PgNBS164	0	0	0	0	0	0	0	0	0	0	0	4.31	0	0
PgNBS069	0	0	0	0	0	0	0	0	0	0	0	4.26	0	0
PgNBS163	0	0	0	0	0	0	0	0	0	0	0	4.24	0	0
PgNBS012-02	0	0	0	0	0	0	0	0	0	0	0	4.22	0	0
PgNBS279	0	0	0	0	0	0	0	0	0	0	0	4.19	0	0
PgNBS177	0	0	0	0	0	0	0	0	0	0	0	4.19	0	0
PgNBS167-02	0	0	0	0	0	0	0	0	0	0	0	4.15	0	0
PgNBS173	0	0	0	0	0	0	0.21	0	0	0	0	4.08	0	0
PgNBS099	0	0	0	0	0	1.17	0	0	0	0	0	4.07	0	0
PgNBS016	0	0	0	0	0	0	0	0	0	0	0	4.04	0	0
PgNBS193	0	0	0	0.22	0	0	0	0	0	0	0	3.95	0	0
PgNBS141	0	0	0	0	0	0	0.52	0	0	0	0	3.87	0	0
PgNBS172	0	0	0	0	0	0	0	0	0	0	0	3.82	0	0
PgNBS178	0	0	0	0	0	0	0	0.25	0	0	0	3.69	0	0
PgNBS008-02	0	0	0	0	0	0	0	0	0	0	0	3.67	0	0
PgNBS266	0	0	0	0	0	0	0	0	0	0	0	3.65	0	0
PgNBS128	0	0	0	0	0	0	0	0	0	0	0	3.63	0	0
PgNBS147	0	0	0	0	0	0	0	0	0	0	0	3.62	0	0
PgNBS136	0	0	0	0	0	0	0	0	0	0	0	3.6	0	0
PgNBS138	0	0	0	0	0	0	0	0	0	0	0	3.58	0	0
PgNBS144	0	0	0	0	0	0	0	0	0	0	0	3.56	0	0
PgNBS142	0	0	0	0	0	0	0	0	0	0	0	3.55	0	0
PgNBS143	0	0	0	0	0	0	0	0	0	0	0	3.51	0	0
PgNBS124	0	0	0	0	0	0	0	0	0	0	0	3.46	0	0
PgNBS156	0	0	0	0	0	0	0.33	0	0	0	0	3.41	0	0
PgNBS253	0	0	0	0	0	0	0	0	0	0	0	3.41	0	0
PgNBS134	0	0	0	0	0	0	0	0	0	0	0	3.4	0	0
PgNBS189	0	0	0	0	0	0	0	0	0	0	0	3.28	0	0
PgNBS242	0	0	0	0	0	0	0	0	0	0	0	3.26	0	0
PgNBS160	0	0	0	0	0	0	0	0	0	0	0	3.25	0	0
PgNBS139	0	0	0	0.32	0	0	0.38	0	0	0	0	3.2	0	0
PgNBS280	0	0	0	0	0	0	0	0	0	0	0	3.2	0	0
PgNBS102	0	0	0	0	0	0.47	0	0	0	0	0	3.19	0	0
PgNBS261	0	0	0	0	0	0	0	0	0	0	0	3.18	0	0
PgNBS271	0	0	0	0	0	0	0	0	0	0	0	3.16	0	0
PgNBS257	0	0	0	0	0	0	0	0	0	0	0	3.13	0	0
PgNBS020-01	0	0	0	0	0	0	0	0	0	0	0	3.13	0	0
PgNBS277	0	0	0	0	0	0	0	0	0	0	0	3.12	0	0
PgNBS032	0	0	0	0	0	0	0	0	0	0	0	3.11	0	0
PgNBS155	0	0	0	0	0	0	0	0	0	0	0	3.08	0	0
PgNBS198-01	0	0	0	0	0	0	0	0	0	0	0	3.04	0	0
PgNBS252	0	0	0	0	0	0	0	0	0	0	0	3.02	0	0
PgNBS157	0	0	0	0	0	0	0	0	0	0	0	3.02	0	0
PgNBS181	0	0	0	0	0	0	0	0	0	0	0	3.01	0	0
PgNBS232	0	0	0	0	0	0	0	0	0	0	0	2.99	0	0
PgNBS185	0	0	0	0	0	0	0	0	0	0	0	2.99	0	0
PgNBS129	0	0	0	0	0.91	0	0	0	0	0	0	2.98	0	0
PgNBS255	0	0	0	0	0	0	0	0	0	0	0	2.94	0	0
PgNBS176	0	0	0	0	0	0	0	0	0	0	0	2.94	0	0
PgNBS223	0	0	0	0	0	0	0	0	0	0	0	2.91	0	0
PgNBS250	0	0	0	0	0	0	0	0	0	0	0	2.89	0	0
PgNBS130	0	0	0	0	0	0	0	0	0	0	0	2.89	0	0
PgNBS122	0	0	0	0	0	0	0	0	0	0	0	2.88	0	0
PgNBS197	0	0	0	0	0	0	0	0	0	0	0	2.87	0	0
PgNBS199-02	0	0	0	0	0	0	0	0	0	0	0	2.83	0	0
PgNBS175	0	0	0	0	0	0	0	0	0	0	0	2.82	0	0
PgNBS273	0	0	0	0	0	0	0	0	0	0	0	2.79	0	0
PgNBS216	0	0	0	0	0	0	0	0	0	0	0	2.79	0	0
PgNBS067	0	0	0	0	0	0	0.23	0	0	0	0	2.74	0	0
PgNBS281	0	0	0	0	0	0	0	0	0	0	0	2.74	0	0
PgNBS240	0	0	0	0	0	0	0	0	0	0	0	2.74	0	0
PgNBS259	0	0	0	0	0	0	0	0	0	0	0	2.73	0	0
PgNBS150	0	0	0	0	0	0	0	0	0	0	0	2.7	0	0
PgNBS263	0	0	0	0	0	0	0	0	0	0	0	2.61	0	0
PgNBS211	0	0	0	0	0	0	0	0	0	0	0	2.6	0	0
PgNBS268	0	0	0	0	0	0	0	0	0	0	0	2.58	0	0
PgNBS100	0	0	0	0	0	0.74	0	0	0	0	0	2.55	0	0
PgNBS251	0	0	0	0	0	0	0	0	0	0	0	2.54	0	0
PgNBS187	0	0	0	0	0	0	0	0	0	0	0	2.51	0	0
PgNBS267	0	0	0	0	0	0	0	0	0	0	0	2.48	0	0
PgNBS238	0	0	0	0	0	0	0	0	0	0	0	2.47	0	0
PgNBS275	0	0	0	0	0	0	0	0	0	0	0	2.45	0	0
PgNBS179	0	0	0	0	0.61	0	0	0	0	0	0	2.44	0	0
PgNBS220	0	0	0	0	0	0	0	0	0	0	0	2.44	0	0
PgNBS101	0	0	0	0	0	0.71	0	0	0	0	0	2.42	0	0
PgNBS256	0	0	0	0	0	0	0	0	0	0	0	2.42	0	0
PgNBS270	0	0	0	0	0	0	0	0	0	0	0	2.41	0	0
PgNBS227	0	0	0	0	0	0	0	0	0	0	0	2.39	0	0
PgNBS149	0	0	0	0	0	0	0	0	0	0	0	2.37	0	0
PgNBS205	0	0	0	0	0	0	0	0	0	0	0	2.36	0	0
PgNBS224	0	0	0	0	0	0	0	0	0	0	0	2.32	0	0
PgNBS186	0	0	0	0	0	0	0	0	0	0	0	2.32	0	0
PgNBS248	0	0	0	0	0	0	0	0	0	0	0	2.31	0	0
PgNBS282	0	0	0	0	0	0	0	0	0	0	0	2.3	0	0
PgNBS258	0	0	0	0	0	0	0	1.11	0	0	0	2.29	0	0
PgNBS269	0	0	0	0	0	0	0	0	0	0	0	2.28	0	0
PgNBS203	0	0	0	0	0	0	0	0	0	0	0	2.28	0	0
PgNBS234	0	0	0	0	0	0	0	0	0	0	0	2.26	0	0
PgNBS241	0	0	0	0	0	0	0	0	0	0	0	2.23	0	0
PgNBS135	0	0	0	0	0	0	0	0	0	0	0	2.23	0	0
PgNBS265	0	0	0	0	0	0	0	0	0	0	0	2.19	0	0
PgNBS222	0	0	0	0	0	0	0	0	0	0	0	2.19	0	0
PgNBS243	0	0	0	0	0	0	0	0	0	0	0	2.18	0	0
PgNBS235	0	0	0	0	0	0	0	0	0	0	0	2.18	0	0
PgNBS212	0	0	0	0	0	0	0	0	0	0	0	2.15	0	0
PgNBS190	0	0	0	0	0	0	0	0	0	0	0	2.15	0	0
PgNBS247	0	0	0	0	0	0	0	0.7	0	0	0	2.13	0	0
PgNBS274	0	0	0	0	0	0	0	0	0	0	0	2.13	0	0
PgNBS230	0	0	0	0	0	0	0	0	0	0	0	2.13	0	0
PgNBS214	0	0	0	0	0	0	0	0	0	0	0	2.13	0	0
PgNBS191	0	0	0	0	0	0	0	0.36	0	0	0	2.12	0	0
PgNBS276	0	0	0	0	0	0	0	0	0	0	0	2.12	0	0
PgNBS221	0	0	0	0	0	0	0	0	0	0	0	2.12	0	0
PgNBS052-02	1.38	0	1.71	0.62	1.54	0	3.79	4.02	0	3.5	1.57	2.04	0	0
PgNBS225	0	0	0	0	0	0	0	0	0	0	0	2.03	0	0
PgNBS206	0	0	0	0	0	0	0	0	0	0	0	2.03	0	0
PgNBS014-01	0	0	0	0	0	0	0	0	0	0	0	2	0	0
PgNBS244	0	0	0	0	0	0	0	0	0	0	0	1.98	0	0
PgNBS237	0	0	0	0	0	0	0	0	0	0	0	1.98	0	0
PgNBS260	0	0	0	0	0	0	0	0	0	0	0	1.93	0	0
PgNBS236	0	0	0	0	0	0	0	0	0	0	0	1.91	0	0
PgNBS278	0	0	0	0	0	0	0	0	0	0	0	1.89	0	0
PgNBS132	0	0	0	0	0	0	0	0	0	0	0	1.88	0	0
PgNBS198-02	0	0	0	0	0	0	0	0	0	0	0	1.86	0	0
PgNBS137	0	0	0	0	0	0	0	0	0	0	0	1.84	0	0
PgNBS226	0	0	0	0	0	0	0	0	0	0	0	1.83	0	0
PgNBS201-01	0	0	0	0	0	0	0	0	0	0	0	1.83	0	0
PgNBS231	0	0	0	0	0	0	0	0	0	0	0	1.82	0	0
PgNBS051-03	1.54	1.5	0.98	0.61	4.47	0	0	1.58	2.3	1.18	0	1.79	0	0
PgNBS218	0	0	0	0	0	0	0	0	0	0	0	1.77	0	0
PgNBS126	0	0	0	0	0	0	0	0	0	0	0	1.76	0	0
PgNBS246	0	0	0	0	0	0	0	0	0	0	0	1.75	0	0
PgNBS209	0	0	0	0	0	0	0	0	0	0	0	1.75	0	0
PgNBS162	0	0	0	0	1.1	0	1.41	0	0	2.6	0	1.72	0	0
PgNBS131	0	0	0	0	0	0	0	0.34	0	0	0	1.71	0	0
PgNBS028-02	0	0	0	0	0	0	0	0	0	0	0	1.71	0	0
PgNBS254	0	0	0	0	0	0	0	0	0	0	0	1.7	0	0
PgNBS204	0	0	0	0	0	0	0	0	0	0	0	1.67	0	0
PgNBS219	0	0	0	0	0	0	0	0	0	0	0	1.65	0	0
PgNBS188	0	0	0	0.71	0	0	0	0	0	0	0	1.63	0	0
PgNBS245	0	0	0	0	0	0	0	0	0	0	0	1.6	0	0
PgNBS125	0	0	0	0	0	0	0	0	0	0	0	1.55	0	0
PgNBS127	0	0	0	0	0	0	0	0	0	0	0	1.49	0	0
PgNBS229	0	0	0	0	0	0	0	0	0	0	0	1.44	0	0
PgNBS239	0	0	0	0	0	0	0	0	0	0	0	1.41	0	0
PgNBS133	0	0	0	0	0	0	0	0	0	0	0	1.36	0	0
PgNBS020-03	0	0	0	0	0	0	0	0	0	0	0	1.22	0	0
PgNBS195	0	0	0	0	0	0	0	0	0	0	0	1.2	0	0
PgNBS228	0	0	0	0	0	0	0	0	0	0	0	1.16	0	0
PgNBS094	0.45	0	0	0	0	0	0	0	0	0	0	1.15	0	0
PgNBS210	0	0	0	0	0	0	0	0	0	0	0	1.13	0	0
PgNBS249	0	0	0	0	0	0	0	0	0	0	0	1.12	0	0
PgNBS044-02	0	1.45	0.95	0.88	0	0.69	0.14	3.15	0.96	2.19	0	1.1	0	0
PgNBS272	0	0	0	0	0	0	0	0	0.67	2.05	0	1.1	0	0
PgNBS262	0	0	0	0	0	0	0	0	0	0	0	1.1	0	0
PgNBS039-06	0.96	0	1.9	0	0.51	0	0.18	5.74	0.27	0	0	1.09	0	0
PgNBS196	0	0	0	0	0	0	0	0	0	0	0	1.07	0	0
PgNBS065-05	0	0	0	0	2.19	0	1.83	2.88	0	0	0	1.02	0	0
PgNBS208	0	0	0	0	0	0	0	0	0	0	0	1.02	0	0
PgNBS213	0	0	0	0	0	0	0	0	0	0	0	0.99	0	0
PgNBS200	0	0	0	0	0	0	0	0	0	0	0	0.97	0	0
PgNBS039-10	0	0	0	0	0	0.27	0	0	0.39	1.17	4.12	0.92	0	0
PgNBS140	0	0.96	0.51	0	0.58	0	0.49	0	0	0	1.04	0.92	0	0
PgNBS215	0	0	0	0	0	0	0	0	0	0	0	0.91	0	0
PgNBS183	0	0	0	0	1.09	0	0	1.76	0	3.27	0.99	0.9	0	0
PgNBS199-01	0	0	0	0	0	0	0	0	0	0	0	0.87	0	0
PgNBS201-02	0	0	0	0	0	0	0	0	0	0	0	0.82	0	0
PgNBS039-07	0	0	0.76	0	0.96	0	0.79	0	1.66	20.35	4.02	0.76	0	0
PgNBS025-02	0	0	1.03	0	0	0	0	0	0.37	0	0.74	0.76	0	0
PgNBS039-08	0	0	1.09	0	0	0	0.67	0	1.03	0	1.64	0.63	0	0
PgNBS064-07	1.81	2.86	0.29	1.78	0	0.75	0	0	0	0	0	0.56	0	0
PgNBS076-04	2.56	3.91	2.41	1.38	0.79	2.23	0.26	1.04	0.02	3.27	2.67	0.54	0	0
PgNBS033-03	0	0	0	0	0	0	0.98	0.43	0	0.72	0	0.53	0	0
PgNBS076-01	1.38	2.63	2.62	1.17	0.44	1.39	0.68	1.19	0.01	1.33	1.01	0.46	0	0
PgNBS065-04	0	0	0	0	0	0	1.06	0.47	0	0	0	0.35	0	0
PgNBS202	0	0	0	0.76	2.14	0	0.93	0.86	1.05	2.14	1.95	0	0	0
PgNBS006-01	5.53	0	0	0.68	0	0	0	3.7	4.21	3.44	1.23	0	0	0
PgNBS148	0	0	0.98	0.77	0	0	0.94	0.87	0	0	0.98	0	0	0
PgNBS050-09	0	0.43	0.46	0	0.65	0	0	0.19	0.35	0	0.92	0	0	0
PgNBS060-04	0	0	0	0	0	0	1.16	0.37	0	0	0.21	0	0	0
PgNBS058-03	0	0.01	0	0	0	0	0.05	0.17	0	0	0.08	0	0	0
PgNBS045-03	0	0	0.79	0	0.85	1.18	0	1.36	0	3.78	0	0	0	0
PgNBS039-03	0	0	0	0	0	0	0	2.02	0	2.92	0	0	0	0
PgNBS031-01	0	0	0	0	0	0	0	1.2	0	2.63	0	0	0	0
PgNBS123	0	0	0	0.75	0	0	0	0	0	1.05	0	0	0	0
PgNBS044-01	0	1.14	0	0.17	0	0.28	0.39	0.13	1	0.5	0	0	0	0
PgNBS051-04	0	0	0	0	0	0	0	0	0	0.26	0	0	0	0
PgNBS045-05	0	0.43	0.74	0	0.28	0.26	0.21	0	3.66	0	0	0	0	0
PgNBS076-03	0	0	0	0	0	0.58	0	0	2.66	0	0	0	0	0
PgNBS039-12	0	0	0	0.29	0	0	0	0	0.64	0	0	0	0	0
PgNBS050-10	0	0	0	0	0	0	0	0	0.03	0	0	0	0	0
PgNBS035-01	4.96	1.08	1.39	3.01	8.13	0	0	2.19	0	0	0	0	0	0
PgNBS035-02	1.21	0.47	0.11	0.43	0.98	0	0	0.26	0	0	0	0	0	0
PgNBS039-09	1.65	0	0	0.18	0	0	0.59	0	0	0	0	0	0	0
PgNBS064-05	1.81	1.19	0.88	0.05	0.22	1.09	0	0	0	0	0	0	0	0
PgNBS083-01	0.98	0	0	0	0	0.76	0	0	0	0	0	0	0	0
PgNBS046-01	0.42	0.22	0	0.8	0	0.69	0	0	0	0	0	0	0	0
PgNBS039-04	0.51	1.5	0.78	0.11	0	0.24	0	0	0	0	0	0	0	0
PgNBS051-01	0	0	1.01	0	0.81	0	0	0	0	0	0	0	0	0
PgNBS045-06	0	0.78	0	0	0.51	0	0	0	0	0	0	0	0	0
PgNBS035-03	0	0	0	0	0.39	0	0	0	0	0	0	0	0	0
PgNBS035-04	0	0	0	0	0.04	0	0	0	0	0	0	0	0	0
PgNBS063-01	0	0	0	0.41	0	0	0	0	0	0	0	0	0	0
PgNBS039-05	0	0	0	0.2	0	0	0	0	0	0	0	0	0	0
PgNBS054-01	1.12	1	0	0	0	0	0	0	0	0	0	0	0	0
PgNBS154	0	0.09	0	0	0	0	0	0	0	0	0	0	0	0
Total expressed transcripts	118	125	131	143	146	124	147	160	128	122	137	336	160	84
Total expressed genes	74	75	72	87	87	80	87	91	73	74	76	271	98	58
