# Supplementary material for: Functional differentiation and spatial-temporal co-expression networks of the NBS-encoding gene family in Jilin ginseng, Panax ginseng C.A. Meyer
Source: PLoS One. 2017 Jul 20;12(7):e0181596. doi: 10.1371/journal.pone.0181596 (PMC5519184; doi:10.1371/journal.pone.0181596)
Supplement: S6 Table — (XLSX) [file pone.0181596.s006.xlsx]

## Sheet: Sheet1
S6 Table. Expression profiles of PgNBS genes in different year-old roots
Gene and transcript	5-year-old roots	12-year-old roots	18-year-old roots	25-year-old roots
PgNBS083-02	401.86	1207.78	572.99	1357.33
PgNBS004	230.9	442.91	158.86	302.87
PgNBS014-02	127.81	89.45	55.28	90.71
PgNBS028-01	58.22	112.88	99.06	72.49
PgNBS218	22.12	89.52	35.59	72
PgNBS027	96.12	39.55	62.5	71.48
PgNBS104	641.44	68.58	280.82	67.16
PgNBS248	21.07	47.24	28.3	50.1
PgNBS160	19.31	11.86	13.67	27.21
PgNBS210	7.14	20.1	9.53	26.28
PgNBS182	35.19	18.07	8.54	24.96
PgNBS219	26.68	11.46	6.67	21.86
PgNBS039-08	0	0.78	0.66	14.55
PgNBS283	14.16	15.36	6.5	14.09
PgNBS193	6.45	5.39	7.61	12.23
PgNBS020-02	8.94	11.26	7.12	11.98
PgNBS196	0	9.64	9.63	11.65
PgNBS150	11.65	8.42	6.68	10.46
PgNBS014-01	7.53	3.65	3.43	8.88
PgNBS253	3.63	9.74	4.02	8.76
PgNBS156	0	0	0	8.61
PgNBS106	0.8	4.74	0.87	7.64
PgNBS184	102.95	39.65	21.69	7.02
PgNBS079	0	0	0	6.79
PgNBS235	1.08	3.96	2.69	6.49
PgNBS020-01	3.43	3.76	6.26	6.14
PgNBS039-01	7.57	1.62	2.06	5.64
PgNBS120	1.16	0	1.15	5.37
PgNBS025-01	5.13	1.94	0	4.99
PgNBS195	0.94	0.79	1.58	4.92
PgNBS092	0	0.04	0.07	4.64
PgNBS241	7.21	0	3.22	4.3
PgNBS012-02	1.51	0	1.91	4.26
PgNBS077-05	2.45	0	0.96	4.26
PgNBS068-01	5.66	0.96	2.71	3.99
PgNBS166	0	3.07	2.2	3.99
PgNBS226	1.62	1.93	2.16	3.57
PgNBS088	0	3.1	1.57	3.52
PgNBS071	1.5	0.89	3	3.47
PgNBS245	0.6	4.16	1.72	3.47
PgNBS002-02	0.06	4.6	0	3.33
PgNBS030-01	2.1	0.61	2.37	2.9
PgNBS116	0	0.69	0	2.56
PgNBS086	0	3.58	2.31	2.55
PgNBS223	0	0	0	2.54
PgNBS005	1.59	0	1.58	2.52
PgNBS032	3.41	2.44	1.73	2.41
PgNBS198-01	4.09	3.71	2.26	2.25
PgNBS231	1.42	1	0.39	2.18
PgNBS249	0	0	0	2.15
PgNBS012-01	0.46	0	1.57	2.08
PgNBS234	0.48	2.21	0.4	2.06
PgNBS002-01	1.37	5.54	5.7	2
PgNBS229	0	0	0	1.82
PgNBS077-01	0.78	0	0	1.81
PgNBS176	0.81	0.41	1.61	1.41
PgNBS001	0.96	0.56	1.51	1.38
PgNBS015	0.45	1.25	0.91	1.26
PgNBS237	3.79	3.21	7.64	1.25
PgNBS209	0	0	0	1.15
PgNBS213	1.04	0	0	1.13
PgNBS035-01	0.48	1.31	0.8	1.03
PgNBS178	0.37	2.35	0.65	1.01
PgNBS031-03	5.22	0.64	1.3	1
PgNBS025-02	0	0	2.8	0.99
PgNBS048-06	0	0	1.04	0.97
PgNBS024-01	1.66	0	0	0.96
PgNBS103	5.67	1.83	1.55	0.95
PgNBS199-02	0	2.89	2.12	0.9
PgNBS170	0	1.17	1.21	0.9
PgNBS199-01	0.87	0	0	0.86
PgNBS173	1.15	0.54	1.68	0.84
PgNBS063-02	0	0	0	0.84
PgNBS050-10	0.88	0	0.88	0.82
PgNBS039-12	0	1.04	0	0.81
PgNBS056-02	0.8	0	1.6	0.74
PgNBS036	0.78	0	0	0.72
PgNBS108	3.26	0	4.08	0.66
PgNBS244	1.02	2.62	1.51	0.66
PgNBS175	1.81	0	0	0.61
PgNBS087	0	0	0	0.59
PgNBS046-01	0.63	0.74	0.63	0.58
PgNBS149	0	0.36	0	0.56
PgNBS045-05	0	0	0	0.54
PgNBS058-01	0.57	0.68	0.57	0.53
PgNBS003	0	1.27	0	0.44
PgNBS161-02	0	0	0	0.44
PgNBS257	0.67	0	0	0.31
PgNBS035-04	0.14	0	0	0.26
PgNBS048-01	0	0	0	0.26
PgNBS152	0.27	0	0	0.25
PgNBS042-02	0.22	0	0	0.21
PgNBS080-01	0	0	0.69	0.16
PgNBS284	1.99	1.63	0.56	0.07
PgNBS214	0	0.37	0	0.07
PgNBS240	0.12	0.14	0.03	0.05
PgNBS204	0.29	0.16	0	0.04
PgNBS216	0	0	0	0.01
PgNBS091-03	0.78	0	2.32	0
PgNBS077-03	0	0	2.08	0
PgNBS039-11	0	1.11	2.05	0
PgNBS250	0	0	2.03	0
PgNBS207	0	0	1.18	0
PgNBS177	1.73	0.68	1.15	0
PgNBS167-01	0	0	1.07	0
PgNBS202	0	1.84	1.06	0
PgNBS228	2.79	0	0.93	0
PgNBS147	0	0	0.82	0
PgNBS212	0	0	0.76	0
PgNBS112	0	0	0.68	0
PgNBS033-01	0	0	0.63	0
PgNBS074	0	0	0.57	0
PgNBS185	0	0	0.54	0
PgNBS275	0	0	0.39	0
PgNBS236	0	0	0.34	0
PgNBS084	0	0	0.32	0
PgNBS043-02	0.23	0	0.24	0
PgNBS042-03	0	0	0.18	0
PgNBS167-02	0.59	0.16	0.17	0
PgNBS038-01	0	0	0.17	0
PgNBS208	0.1	0	0.12	0
PgNBS028-02	0	0.01	0.03	0
PgNBS030-02	0	0	0.01	0
PgNBS007	15.53	4.74	0	0
PgNBS039-03	1.78	2.1	0	0
PgNBS011	2.07	1.73	0	0
PgNBS090	0	1.22	0	0
PgNBS124	0	1.12	0	0
PgNBS048-02	0.45	1.06	0	0
PgNBS197	2.51	1.01	0	0
PgNBS037-02	0	0.75	0	0
PgNBS023	1.16	0.68	0	0
PgNBS040	1.52	0.6	0	0
PgNBS024-02	0	0.42	0	0
PgNBS188	0	0.39	0	0
PgNBS035-02	0.55	0.37	0	0
PgNBS215	0	0.33	0	0
PgNBS070	0	0.27	0	0
PgNBS151	0	0.24	0	0
PgNBS105-02	0	0.14	0	0
PgNBS078	0	0.08	0	0
PgNBS211	1.37	0	0	0
PgNBS026-02	1.35	0	0	0
PgNBS064-02	1.35	0	0	0
PgNBS171	1.12	0	0	0
PgNBS062-01	1.02	0	0	0
PgNBS233	0.92	0	0	0
PgNBS157	0.79	0	0	0
PgNBS039-04	0.57	0	0	0
PgNBS186	0.39	0	0	0
PgNBS153	0.34	0	0	0
PgNBS189	0.01	0	0	0
Total expressed transcripts	95	87	93	98
