# Supplementary material for: Functional differentiation and spatial-temporal co-expression networks of the NBS-encoding gene family in Jilin ginseng, Panax ginseng C.A. Meyer
Source: PLoS One. 2017 Jul 20;12(7):e0181596. doi: 10.1371/journal.pone.0181596 (PMC5519184; doi:10.1371/journal.pone.0181596)
Supplement: S7 Table — (XLSX) [file pone.0181596.s007.xlsx]

## Sheet: Sheet1
S7 Table. Expression profiles of PgNBS genes in four-year-old roots of different farmers' cultivars of Jilin ginseng (indicated by S1 through S43)
Gene and transcript	S1	S2	S3	S4	S5	S6	S7	S8	S9	S10	S11	S12	S13	S14	S15	S16	S17	S18	S19	S20	S21	S22	S23	S24	S25	S26	S27	S28	S29	S30	S31	S33	S34	S35	S36	S37	S38	S39	S40	S41	S42	S43
PgNBS048-09	54.82	37.28	38.4	45.66	46.71	43.4	62.34	40.85	49.74	33.32	12.3	7.8	35.41	15.05	41.46	25.11	37.34	92.07	52.33	24.37	6.22	7.82	8.71	16.68	51.17	25.29	8.43	37.53	42.11	14.19	69.59	43.54	28.51	42.92	69.27	72.49	65.49	4.44	61.67	21.39	55.49	49.92
PgNBS045-02	7.29	13.97	1.46	17.82	13.62	11.8	25.59	16.13	10.81	19.88	8.38	21.48	8.04	21.94	14.72	6.47	31.01	23.71	14.06	28.4	24.98	12.33	19.84	21.83	14.88	9.52	13.53	34.53	15.26	12.24	27.59	17.52	18.19	24.15	24.5	18.3	21.27	24.36	12.09	17.29	12.47	30.08
PgNBS062-06	6.26	10.11	19.78	8.07	21.22	16.42	7.02	14.03	4.68	8.12	17.82	6.55	14.38	23.55	13.6	6.43	25.41	9.64	15.43	25.2	8.24	24.46	9.43	16.69	15.66	8.89	8.58	18.77	10.72	10.38	10.05	37.85	23.81	4.57	5.34	9.48	17.97	7.57	14.09	16.51	5.15	28.28
PgNBS048-08	32.86	55.14	54.28	30.86	38.95	37.45	58.99	52.59	86.15	31.86	9.01	2.36	32.66	9.84	22.71	28.8	36.13	50.96	28.76	16.61	2.82	3.03	4.22	8.1	46.48	49.23	5.55	33.97	60.2	19.18	51.04	11.54	35.57	23.5	46.3	55.72	112.77	0.87	52.74	8.61	60.31	27.55
PgNBS061	14.11	12.39	14.48	31.75	30.32	20.04	37.35	31.56	13.46	10.62	8.38	12.98	7.76	20.71	16.85	11.88	34.91	14.32	11.07	20.28	32.16	20.55	36.13	13.1	26.61	12.94	15.96	27.99	20.12	15.81	25.18	24.25	40.41	19.27	32.39	26.78	22.4	22.05	17.57	11.42	16.78	26.58
PgNBS065-03	30.25	26.9	29.81	28.31	31.93	29.05	37.17	29.84	20.08	11.68	13.61	12.42	12.64	13.49	19.7	15.79	34.39	24.83	24.25	16.31	7.19	0	10.48	13.42	28.16	5.1	9.72	28.79	9.19	17.33	37.21	23.8	26.25	19.33	52.33	21.96	31.59	3.19	25.19	24.79	27.9	24.67
PgNBS024-01	47.35	45.29	14.47	34.2	35.44	19.56	16.54	19.46	13.99	25.82	16.18	15.38	25.13	7.53	20.33	47.97	25.46	43.25	32.17	83.74	5.15	5.14	4.77	28.04	65.31	13.92	27.19	84.4	13.95	9.27	59.81	62.71	73.56	25.62	86.65	39.99	28.94	1.85	59.02	10.32	21.92	23.64
PgNBS064-06	3.89	25.63	22.84	6.91	13.94	15.5	7.51	22.97	13.76	12.05	4.66	5.97	5.28	8.35	18.25	8.33	35.99	16.06	8.74	17.79	11.31	5.8	15.55	13.68	18.11	15.92	10.11	12.51	0	9.78	18.49	10.64	28.25	9.36	9.57	5.94	28.74	5.2	22.42	11.83	13.49	23.28
PgNBS036	6.47	10.5	10.1	9.01	8.18	16.86	12.82	12.92	8.29	10.71	20.31	17.48	9.4	11.59	8.7	14.47	21.71	7.42	9.78	31.38	9.97	7.85	8.88	31.6	18.41	9.86	12.55	27.94	16.47	7.06	11.95	27.64	19.69	16.02	12.34	9.75	7.81	10.4	11.89	13.4	7.36	20.48
PgNBS038-02	5.04	17.19	12.09	13.11	4.44	15.49	4.78	9.18	4.43	17.68	10.65	13.55	5.96	15.35	14.45	8.84	22.06	20.95	16.67	21.15	12.97	10.97	24.05	15.07	15.11	5.8	13.23	17.45	8.09	6.73	15.89	16.21	19.36	19.81	10.98	5.53	9.64	11.49	12.43	9.88	9.83	19.52
PgNBS062-04	3.72	6.23	14.29	4.17	10.33	8.38	6	6.68	2.9	7.21	10.2	7.58	8.23	11.58	5.43	8.13	14.88	6.13	15.29	12.58	9.24	10.06	10.47	6.86	11.85	9.58	9.26	15.77	8.8	4.13	14.26	30.9	11.42	6.17	3.21	5.78	10.3	7.39	6.3	2.83	5.46	18.57
PgNBS026-02	10.34	15.43	16.75	9.76	15.28	17.76	23.8	10.1	13.03	9.5	7.93	4.85	10.37	6.34	7.93	11.19	21.47	15.41	10.96	14.6	3.32	2.07	1.36	5.67	14.31	6.9	3.29	17.84	5.68	5.29	25.65	13.27	17.77	8.87	16.26	23.98	47.17	3.69	24.23	9.97	19.8	15.94
PgNBS041-02	25.41	20.36	5.82	18.22	10.64	7.41	11.01	13.9	12.3	18.69	13.42	13.38	6.08	1.98	8.31	17.46	13.18	21.54	16.28	30.19	2.52	1.61	3.55	14	19.68	5.91	10.06	36	8.3	4.9	26.3	18.96	14.45	18	31.82	18.53	19.48	1.77	27.41	12.78	17.76	15.87
PgNBS054-03	14.84	17.28	15.38	11.33	16.7	14.47	16.23	19.67	14.33	18.63	21.5	19.76	10.49	20.84	20.56	14.84	26.52	15.05	22.25	24.16	11.09	11.17	8.69	21.3	18.89	14.51	17.83	28.26	16.29	19.94	16.52	15.91	17.75	22.69	12.65	11	17.78	11.63	15.27	9.88	20.4	15.78
PgNBS051-03	0.02	0	1.38	0	1.24	1.54	3.27	0	0	2.91	3.76	8.82	8.92	15.75	13.58	2.68	6.57	3.22	3.58	16.93	9.15	4.02	20.29	13.74	9.24	2.6	6.55	24.1	0	0	4.8	8.19	0	7.76	7.79	0	2.33	4.91	5	2.35	1.27	14.63
PgNBS062-03	5.53	5.57	5.55	4.49	8.15	9.61	5.75	4.88	3.25	1.19	5.38	6.43	1.41	9.34	9.34	2.46	13.92	8.65	9.09	12.74	7.02	6.8	9.01	12.44	3.42	2.5	5.83	20.72	5.1	4.48	5.22	14.42	10.02	3.02	7.11	8.96	5.49	5.42	5.48	13.05	3.79	14.48
PgNBS033-02	4.16	5.05	6.72	15.22	5.21	5.99	4.22	10.77	4.63	4.37	4.55	8.54	3.07	6.15	6.28	5.27	11.6	5.31	5.57	15.84	8.15	6.57	11.08	8.69	9.51	3.37	6.25	10.18	5.05	6.16	9.19	12.37	15.1	7.2	12.56	3.73	7.63	8.71	7.92	5.4	6.07	14.11
PgNBS073-02	0	4.11	4	3.19	9.79	9.09	5.39	5.69	3.62	3.27	3.33	10.22	1.9	4.43	3.68	6.29	9.2	2.87	6.1	11.31	4.16	8.87	4.69	10.83	11.68	2.27	0	14.52	3.5	4.84	6.43	15.93	12.08	4.63	7.86	3.8	8.61	4.68	8.49	3.49	6.18	12.87
PgNBS048-06	15.04	7.7	4.96	6.2	5.05	7.57	4.24	3.6	2.68	3.34	2.52	0.95	5.42	0.18	3.02	6.92	3.28	18.04	8.22	4.88	0.15	0.07	2.16	2.03	5.7	1.41	0.96	6.61	5.19	2.1	5.4	8.05	3.87	3.53	7.76	6.78	3.69	0.8	10.55	6.72	5.99	10.23
PgNBS071	4.11	4.19	5.16	7.14	6.39	6.14	9.05	5.45	2.86	6.66	2.73	4.5	2.83	10.68	7.36	2.62	10.91	6.37	4.33	6.31	9.91	6.58	12.58	5.91	6.39	4.18	5.97	9.56	5.94	2.38	9.2	6.07	12.69	7.49	7.6	6.86	4.05	8.13	6.47	5.15	4.35	10.23
PgNBS065-06	2.44	6.16	0	3.63	6.1	7.57	18.22	5.7	3.97	0.06	3.73	1.53	5.95	7.12	0	1.91	13.23	9.48	0	7.8	5.04	2.91	5.44	1.91	9.4	10.05	4.12	5.65	4.72	8.03	1.88	7.33	7.88	3.74	6.66	20.01	5.55	4.71	6.69	0	7.25	9.98
PgNBS283	1.15	2.74	4.46	5.75	7.15	3.74	2.88	7.31	2	4.01	5.16	7.37	3.3	6.52	7.97	4.99	10.57	4.93	9.83	19.48	11.37	9.37	11.46	16.67	12.89	2.16	9.14	13.95	5.29	5.35	8.65	9.93	13.35	8.91	7.92	7.48	6.82	7.74	6.1	4.15	5.12	9.62
PgNBS006-02	6.34	6.45	8.15	10.94	2.4	6.98	6.2	7.5	6.18	9.11	6.47	7.1	5.91	12.44	9.52	8.87	11.95	4.6	3.93	10.27	15.82	6.12	11.37	5.83	12.51	5.94	10.5	12.77	14.62	2.51	6.91	10.05	9.01	9.74	10.85	5.89	0.63	8.38	7.48	5.97	8.84	9.44
PgNBS062-05	2.93	3.75	3.64	2.01	4.49	4.68	5.74	2.34	1.82	1.51	3.05	8.66	0.62	5.18	3.22	2.59	8.05	4.41	6.25	6.97	6.59	3.21	9.22	5.6	3.78	2.21	6.88	17.42	4.15	1.98	7.92	13.1	4.78	4.67	4.67	6.25	2.95	6.38	1.88	2.26	3.22	9.34
PgNBS048-05	17.17	9	8.7	7.2	8.16	7.83	5.9	6.06	6.2	6.61	2.59	0.88	6.27	0.79	3.8	8.64	9.87	13.33	5.81	1.32	0.24	1.3	1.09	1.58	10.52	5.71	1	11.6	8.74	8.25	12.87	3.65	13.31	5.09	13.99	14.35	11.17	0.58	9.8	3.33	16.35	8.58
PgNBS076-04	2.86	6.38	4.54	4.28	2.08	2.75	9.98	4.19	2.21	4.4	0.01	2.97	3.26	1.41	4.3	3.34	7.62	7.99	6.03	6.4	0.75	0.69	1.17	6.5	5.29	3.72	2.43	11.16	2.91	1.64	7.26	3.33	6.42	6.41	5.48	4.21	3.1	1.74	5.35	8.45	5.83	8.46
PgNBS073-03	3.14	4.37	3.78	3.67	8.99	7.07	3.71	6.4	3.13	2.53	1.54	7.37	3.55	3.96	3.05	3.83	10.11	2.36	5.42	10.74	2.13	4.7	2.61	8.07	8.51	0.99	2.19	12.12	2.54	3.72	3.94	11.42	11.7	2.1	6.96	3.82	6.21	6.57	8.08	4.29	6	8.31
PgNBS029	2.98	4.74	3.05	8.49	6.3	3.44	9.94	9.11	3.66	4.19	3.46	8.55	3.11	9.17	3.49	2.09	14.35	2.49	4.13	8.33	9.61	9.36	13.94	6.66	8.73	3.17	5.95	9.85	5.78	5.5	8.86	7.55	15.79	5.94	7.03	7.65	4.58	7.46	2.18	3.54	3.7	8.31
PgNBS037-01	8.77	6.05	8.8	11.43	5.91	7.65	21.74	35.15	11.84	6.92	5.37	7.49	11.67	9.24	13.67	8.31	17.14	5.54	8.9	7.45	9.85	10.87	9.21	7.32	23.31	7.58	12.36	11.24	21.6	12.47	13.5	6.06	17	9.94	16.12	9.85	10.25	8.05	7.63	8.27	14.8	8.15
PgNBS021	1.23	1.47	4.45	4.17	2.71	3.09	3.08	2.51	1.08	0.68	3.1	3.3	0.64	3.66	2.35	2.54	8	2.37	3.2	5.61	2.87	1.01	4.06	5.04	4.48	0.58	1.43	7.97	1.95	0.41	6.98	6.6	6.62	3.23	5.52	2.85	2.47	2.87	3.29	1.04	3.02	7.88
PgNBS072-01	5.41	5.19	4.95	4.57	3.42	3.92	7.66	7.7	4.88	4.83	3.25	5.23	5.02	3.18	4.84	4.95	6.97	10.21	7.1	8.34	1.22	2.39	2	3.01	8.05	2.69	2.97	12.66	5.78	3.39	8.76	7.66	4.5	7.12	8.2	9.07	8.11	2.29	6.4	6.23	6.34	7.66
PgNBS070	2.33	11.2	10.4	5.48	6.04	12.48	4.66	8.73	9.32	7.55	3.93	2.58	3.27	5.13	8.39	2.87	10.8	4.23	3.51	7.98	5.48	6.37	7.11	5.66	8.05	4.94	7.15	7.97	2.26	3.47	13.25	3.86	8.4	4.76	6.41	3.27	14.86	5.81	7.45	3.01	5.96	7.61
PgNBS068-02	1.43	0	4.89	6.1	1.54	2.3	2.78	0	2.5	3.71	0	0	2.75	0	0	5.15	2.2	1.97	0	0	4.21	7.22	3.15	0	3.06	3.93	0	2.85	5.5	5.08	6.78	3.48	11.88	0	0	6.12	6	0	2.21	1.1	5.64	7.39
PgNBS072-03	8.99	2.35	4.2	4.07	1.85	4.38	5.51	7.7	3.06	2.15	0.37	0.36	2.75	1.43	5.5	1.44	2.72	9.9	4.44	5.53	0	0	1.21	0.4	3.47	2.17	0.62	4.88	2.97	3.89	5.37	4.56	4.32	2.74	3.59	3.66	3.47	0	3.28	2.87	5.01	7.06
PgNBS064-03	0	8.47	2.53	6.61	6.21	6.65	4.76	9.59	4.71	5.22	1.81	1.84	2.33	2.35	7.23	4.8	9.86	7.21	2.1	9.83	4.28	2.39	8.38	9.24	5.49	1.41	5.54	9.04	1.07	2.13	0	10.83	14.79	4.57	3.04	2.33	13.13	3.1	11.14	3.42	9.05	6.97
PgNBS074	7.21	9.29	5.55	2.78	4.3	6.11	10.81	10.75	8.85	8.96	2.33	2.3	4.07	1.82	6.97	3.57	6.66	8.54	5.01	11.81	1.3	1.81	1.01	7.06	6.31	7.01	1.86	6.92	6.45	7.41	9.43	7.79	7.47	8.98	10.81	11.61	11.62	2.07	7.06	6.97	4.72	6.88
PgNBS046-02	6.2	11.13	8.58	6.01	4.66	7.93	11.04	8.58	9.9	8.73	5.5	6.54	6.02	11.15	8.38	8.19	14.59	9.51	5.83	9.72	12.09	5.24	8.94	7.07	7.84	12.17	9.28	9.41	11.75	5.18	13.16	7.89	13.99	10.57	7.47	8.7	14.82	9.92	10.93	6.59	9.52	6.86
PgNBS064-05	1	0	0	0	0	0	0	0	0	1.86	0	0.61	0	0	3.87	0	0	0.74	0	7.45	1.58	0	0	0.09	0	2.31	0	0	0	0	2.17	4.18	0	3.83	0	0	0	0	1.45	0.96	0	6.75
PgNBS042-03	8.47	14.32	7.44	0	5.63	3.01	0	1.19	5.33	5.24	4.68	5.76	6.71	0	6.1	6.32	3.57	10.58	5.98	6.16	3.55	0	2.41	0.56	14.28	4.37	3.46	13.03	0.51	2.41	7.98	5.13	3.88	2.39	0	5.08	16.16	0	4.42	1.38	13.03	6.69
PgNBS063-02	4.75	4.78	10.34	21.89	7.48	9.01	8.07	17.82	3.65	5.96	4.46	6.07	2.8	9.64	4.12	4.15	14.94	5.2	4.88	9.24	9.72	6.03	17.11	5.28	7.97	3.7	8.54	18.13	9.83	6.2	12.45	6.2	18.48	5.75	14.8	7.58	8.84	14.09	7.87	13.99	4.15	6.37
PgNBS046-03	2.52	6.32	7.94	3.56	6.2	8.22	10.61	6.91	5.33	5.12	4.68	2.21	6.3	8.66	9.03	3.01	11.39	8.15	5.43	3.36	8.55	3.42	7.88	3.15	7.53	7.49	7.78	3.3	5.64	5.33	9.12	3.61	4.99	5.36	4.36	7.11	9.13	6.84	5.53	5.81	5.45	5.91
PgNBS068-01	2.21	1.99	6.02	0	6.01	4.69	2.4	7.68	1.47	2.17	5.29	11.6	1.08	3.07	4.27	3.26	12.87	4.08	8.45	14.92	0	4.97	5.01	14.62	7.71	0	4.71	21.89	0	4.54	4.74	10.56	6.32	8.79	9.31	3.82	1.91	9.45	2.08	4.44	6.46	5.5
PgNBS064-04	0.58	2.54	4.3	3.32	3.13	1.27	1.41	2.98	2.12	5.48	1.46	0	0.86	3.33	4.98	1.55	6.54	2.34	1.53	3.25	1.28	2.05	6.22	1.69	4.31	1.41	2.92	6.29	0	0.58	3.39	7.34	3.37	3.1	0.95	0	3.96	0	2.88	5.1	3.3	5.26
PgNBS065-01	5.81	4.49	3.44	10.79	5.46	8.23	10.39	10.69	5.41	10.16	2.15	7.73	0.89	0	7.52	5.21	15.95	4.28	7.68	9.57	0.13	0	3.74	8.96	5.46	0.89	2.41	8.07	3.13	4.47	9.76	2.98	7.75	10.31	0	7.34	14.81	5.95	10.05	4.29	1.81	5.19
PgNBS077-02	6.21	0.45	1.91	4.98	5.68	0	7.12	8.47	0	4.81	7.35	2.17	7.12	8.92	2.98	3.56	10.37	6.29	4.6	10.89	12.66	6.55	0.35	10.25	7.23	1.93	6.33	7.9	5.6	2.96	7.36	6.05	5.34	11.29	5.94	1.76	7.49	0.8	4.76	9.13	0.78	5.18
PgNBS035-01	5.69	2.02	2.71	1.88	2.99	0	3.37	5.16	1.86	1.37	0	1	0	5.88	1.27	1.42	5.78	3.38	0	0.77	2.86	0	8.01	0	0	2.95	0	0	1.48	0	1.03	1.2	0	5.52	4.94	2.81	5.49	7.93	0	0	0.66	5.11
PgNBS039-07	0.69	2.26	2.3	2.73	4.66	2.48	2.24	1.15	0	2.74	0	0	0	0.15	2.21	1.46	9.81	0.09	2.43	0.99	0.05	0.18	1.7	0.77	5.31	0.23	0	0	1	1.32	0	0	0	2.76	8.52	0.14	3.79	1.32	3.65	0	1.11	4.86
PgNBS030-01	1.74	3.15	0.73	7.13	3.43	2.26	7.37	8.14	1.04	2.98	2.77	4.91	2.9	5.44	3.27	1.88	10.82	4.39	2.51	6.04	6.27	2.71	4.81	3.58	5.02	2.18	3.09	5.17	0	4.09	2.22	5.9	9.63	3.88	4.7	3.9	3.13	4.68	1.92	1.88	4.32	4.83
PgNBS027	3.21	2.02	1.48	1.61	2.18	2.28	2	2.45	1.6	6.46	2.47	5.99	2.64	2.45	2.76	1.35	6.27	4.59	4.1	6.34	6.69	2.4	6.06	4.01	1.64	1.34	3.47	4.53	2.34	1.78	2.27	2.97	1.79	5.07	2.87	2.09	1.91	2.48	2.96	1.55	1.93	4.71
PgNBS010	5.54	5.11	4.83	9.6	5.52	3.17	8.85	9.17	4.04	2.87	3.15	2.95	4.44	4.9	3.63	5.42	12.91	3.22	3.74	4.84	4.95	4.84	6.19	3.32	8.92	5.33	4.22	9.71	6.81	6.4	7.27	4.31	10.42	4.04	11.92	7.31	5.82	4.41	5.39	4.67	4.29	4.61
PgNBS049	3.2	1.32	2.37	2.56	0.95	3.82	1.83	2.03	0.64	2.61	1.18	3.72	0.67	0.69	1.49	1.59	1.45	2.85	3.46	2.91	3.73	3.43	2.24	4.47	2.52	0.8	1.61	3.61	2.04	1.86	2.41	4.74	2.77	3.3	4.57	0.47	2.42	1.78	2.84	2.77	2.18	4.55
PgNBS072-04	9.97	5.8	5.03	4.96	4.9	6.13	7.3	6.42	3.74	5.97	1.45	1.09	3.27	1.12	3.87	4.43	6.6	10.75	7.01	8.14	0.87	0	0.95	5.11	5.65	5.83	1.42	3.94	2.99	2.84	7.19	5.69	6.55	7.6	4.9	4.86	5.76	1.23	3.46	3.35	4.54	4.24
PgNBS064-08	0.15	3.08	3.77	3.06	5.26	3.99	4.46	5.23	6.85	4.34	1.26	1.69	1.55	3.6	3.08	5.44	11.27	3.34	2.98	0.73	4.03	5.22	6.89	3.21	5.93	4.99	5.11	3.62	0	3.49	5.45	2.05	5.71	4.32	3.62	0	7.18	3.48	5.53	3.69	4.56	4.15
PgNBS078	1.83	2.93	5.1	0	8.69	3.67	2.37	1.87	0.91	0.99	3.85	0.76	0	2.02	0	0.85	5.09	2.49	4.13	0.72	2.15	0	0.84	6.66	1.06	3.49	0.76	5.22	0	4.9	1.73	0.76	2.47	0	2.83	0	1.75	5.13	5.12	0	0	4.08
PgNBS050-01	1.12	3.82	3.52	2.88	1.14	1.03	3.63	9.94	3.75	1.1	2.59	1.35	1.61	1.94	3.94	3.02	5.42	2.53	3.17	3.68	2.67	0.06	1.88	2.88	2.98	6.21	2.33	1.28	2.98	2.37	6.85	0	5.99	3.37	3.64	5.66	4.93	2.78	1.15	2.8	6.55	3.65
PgNBS062-08	0	1.25	6	0	0	0	1.32	0	1.04	3.65	0	1.78	0	3.39	2.54	2.84	1.54	0	0	0	1.4	0	2.84	4.4	4.46	1.08	0	1.8	3.28	0	1.77	1.56	3.97	4.67	1.43	0	0	4.62	4.5	0	1.58	3.57
PgNBS044-04	0.81	1.68	2.35	1.64	2.75	2.21	2.18	1.23	5.4	2.07	0.19	1.67	2	2.45	1.43	1.01	3.11	0	2.57	2.91	1.16	1.72	1.39	1.71	2.38	0.36	1.95	1.56	3.65	1.49	2.49	3.79	4.66	0	0	0	4.3	1.89	2.64	0.79	1.17	3.5
PgNBS044-03	0.93	0.74	1.43	0	3.7	6.03	0	2.97	1.24	0.01	3.41	1.03	0	1.8	1.48	0.15	2.29	1.49	1.06	0.93	1.18	1.64	0.55	2.08	0.08	0.7	0	0.01	0.87	0.65	0.09	0.47	0.77	0	0	0	5.48	0.26	4.81	0.7	5.01	3.46
PgNBS064-07	1.95	0	0	0	1.19	0	0	0	0	2.05	1.42	0	0.89	0	3.11	0	0	0.04	0	8.57	1.29	0	0	1.52	0	0	0	0.94	0	0	0.01	4.82	0	0	0	0	0	0	0	0.74	0	3.46
PgNBS084	0.21	3.12	2.78	0.84	1.79	8.79	1.91	0.43	1.67	2.24	1.75	3.64	0.87	1.35	1.68	1.53	5	1.89	5.91	5.44	0.24	1.36	3.22	2.84	2.34	0.26	1.92	3.3	1.82	0.37	2.16	4.47	2.24	4.38	1.07	1.31	2.18	1.36	6.11	2.21	1.6	3.31
PgNBS057	0.81	2.86	2.77	2.5	2.46	0.96	2.13	4.12	1.61	1.58	0.92	2.01	2.22	2.93	2.11	2.68	5.06	1.13	1.26	3.77	4.95	1.92	4.46	2	3.6	2.62	1.91	5.72	3.56	4.23	4.29	2.84	6.3	2.41	2.55	2.07	3.35	3.34	1.39	1.34	3.12	3.3
PgNBS072-02	0.89	0.12	0.92	2.28	2.14	0	2.29	1.07	0	1.59	0	0.51	0	0	0	0.8	1.27	1.1	1.51	0	1.43	2.99	1.09	1.66	0	2.36	1.17	1.49	0	0	0	1.69	0	1.72	0	0	0.97	1.7	1.24	4.24	0.81	3.12
PgNBS040	1.41	0.95	1.41	2.4	1.82	1.84	2.38	3.17	0.74	2.12	1.02	2.32	0.59	4.42	2.66	0.68	3.38	2.42	2.67	4.35	3.12	1.84	7.56	3.45	2.44	0.71	2.49	4.47	0.41	0.65	2.66	1.98	4.42	3.52	2.99	1.91	3.09	2.65	1.67	0.47	2.01	3.07
PgNBS075	0.81	1.16	2.88	1.3	0.97	2.93	0.94	2.81	0.32	1.22	0.68	1.75	1.02	1.23	0.44	0.59	2.39	0.59	0.59	2.18	0.76	2.38	1.91	2.95	2.36	0.2	2.31	1.28	0.63	0.72	1.07	2.96	2.03	2.27	1.16	0.51	0.62	1.96	1.54	0.63	0.41	2.86
PgNBS076-01	1.21	1.44	2	1.69	1.15	0.8	1.18	2.71	0.27	2.24	0.01	1.67	0	2.16	5.04	0.44	4.03	5.32	1.92	5.49	0	1.04	1.49	0.57	2.6	0.42	0	0.69	0.55	0	2.08	3.81	4.18	3.76	1.42	1.11	2.15	0.8	1.82	2.03	1.88	2.74
PgNBS039-13	0	1.12	0	1.28	0	3.18	1.72	3.68	0.94	2.88	2.14	0	1.17	4.39	2.62	3.38	5.56	1.95	3.44	2.63	2.35	0	1.83	0	0	2.94	1.66	3.03	0.75	0	0	1.98	2.87	0.89	2.93	0	0	1.24	0	0	0	2.74
PgNBS082	1.59	1.03	0.59	1.62	1.66	1.77	2.48	3.19	1.77	2.71	0.52	1.1	0.76	0.4	0.98	1	5.26	2.15	2.23	1.25	1.58	1.71	1.02	2.16	1.63	1.37	0.88	1.46	1.27	2.59	2.68	1.23	2.18	0.3	1.69	2.18	4.01	1.85	1.1	2.2	1.24	2.73
PgNBS002-01	2.79	1.07	1.39	0.93	2.73	2.32	2.16	1.37	0.87	0	2.18	2.72	0.7	1.23	1.47	1.15	2.66	0	2.35	3.35	1.4	2.67	2.01	1.84	1.61	0	1.27	2.28	0.28	0.34	0.61	1.41	2.12	2.78	1.14	0.9	0.17	1.79	1.29	2.62	1.23	2.71
PgNBS073-01	4.72	0	0.44	2.57	0	1.79	0	6.24	1.37	0	0	0	1.08	0	0	1.98	2.84	0	0	3.05	0	0	0	0	0	0.06	2.99	0	1.91	0.74	3.04	0	0	0	0	1.27	0.64	0	0	0.09	0.75	2.61
PgNBS043-01	3.17	1.51	2.82	3.5	4.17	4.77	3.3	3.88	0	2.73	2.13	3.23	0.66	5.51	1.17	3.2	8.49	1.72	1.15	4.85	2.98	2.08	3.17	4.75	2.86	2	3.19	5.39	1.23	1.69	2.38	2.88	6.26	2.65	2.6	1.28	1.51	2.95	2.63	1.53	0.48	2.59
PgNBS023	0.53	0.53	0.59	1.73	1.26	1.07	1.88	2.44	0.4	0.86	0.67	3.54	0.42	1.44	1.43	0.73	2.7	1.81	0.84	3.16	2.63	1.74	2.9	2.42	1.93	0.5	1.23	1.65	1.81	1.42	2.01	6.25	2.86	1.46	2.86	2.91	1.39	1.49	0.95	1.28	1.47	2.58
PgNBS005	0.93	3.1	3.1	4.92	2.55	3.31	5.12	3.19	3.13	2.46	2.63	3.79	2.56	4.11	3.11	2.32	5.37	2.53	3.67	3.82	4.43	2.21	4.23	2.77	2.92	1.91	4.4	3.63	4.85	3.31	3.59	2.93	4.39	3.37	3.98	2.12	2.98	3.94	2.41	2.78	2.52	2.54
PgNBS080-01	1.3	1.11	0	1.11	0	3.15	0.79	0.73	0.59	0	1.33	1.44	0.9	2.02	1.55	0.94	2.54	0	1.69	0	1.34	0	0	0.39	1.76	0.36	0	0	0	0	0	0	2.11	0	0.48	0.6	0	0.83	0	1.89	1.2	2.54
PgNBS045-03	0.78	0.56	1.9	0	0	0	2.22	1.51	1.28	1.82	0	0	0	0	1.31	0	3.87	0.81	0.53	0.7	0	2.44	0	0	0.95	1.36	2.05	2.39	0	0.21	0.92	0	1.28	1.44	1.89	1.17	2.63	0	1.46	0	0.58	2.43
PgNBS053	2.64	1.26	0.82	1.48	3.17	2.29	2.18	0.9	0.73	1.13	1.77	1.53	0.77	2.84	1.1	0.67	3.06	1.66	2.54	3.12	3.17	1.15	2.01	2.23	2.74	0.92	1.77	1.66	1.28	1.09	2.23	2.46	2.83	1.71	3.1	2.56	1.67	2.53	1.16	1.06	1.12	2.32
PgNBS054-01	0	0	0	0	0	0	0	0	0	0	0	0	0	0	0	0.06	0	0	0	0	0.89	0	0	0	3.53	0	0	0	1.6	0	0	0	0	0	0	0	0	0	0	0	0	2.31
PgNBS037-02	0	1.93	0	0.75	0.95	0.66	0	0	0	2.76	0.45	0	0.5	0	0.53	0	1.5	2.82	0	0.88	1.1	1.19	1.45	0	0	0.97	0	0.89	0	0	0	0.81	0.65	0	0.67	0.73	1.53	0.74	0.8	0.83	0	2.28
PgNBS048-01	7.53	3.85	4.93	6.22	6.23	4.05	6.33	2.58	2.64	1.48	2.48	3.7	3.71	0.72	0	6.28	3.52	11.04	5.8	8.51	0.3	0.14	0.45	1.74	4.8	2.76	1.39	2.1	0.73	0.73	5.42	0.01	1.76	6.24	5.9	6.78	3.6	0.24	6.44	5.39	0	2.2
PgNBS034	5.79	5.23	3.8	2.02	5.96	1.67	1.75	1.07	1.93	2.07	1.69	1.89	1.47	0.19	2.36	5.94	1.13	6.9	4.12	5.41	0.2	0.29	0	3.91	2.25	0.99	0.66	1.59	0.85	0.23	3.39	2.1	2.12	1.4	2.78	1.83	6.42	0.08	3.89	2.12	5.3	2.16
PgNBS055	0.3	2.16	0.67	2.57	1.17	1.74	2.79	3.98	1.62	0.35	1.73	0.73	1.25	1.17	1.08	0.89	5.99	1.62	1.35	1.66	1.14	1.73	3.35	1.58	3.99	1.32	1.91	4.07	1.58	2.7	2.56	1.52	4.66	1.19	2.11	1.92	5.46	1.31	1.8	1.78	1.39	2.1
PgNBS045-01	0.53	0	1.87	0.66	0.51	0.61	0.96	1.05	1.38	0	0.89	0.42	0	0	1.82	0.84	3.55	0	0	1.37	0.62	0.84	1.03	1.2	0	0.83	0.59	2.19	0	1.42	0.58	2.56	3.13	1.53	0.61	1.4	5.03	2.2	0.69	1.15	0.82	2.09
PgNBS047	1.09	0.87	1.81	0.73	2.88	2.18	1.73	0.83	1.18	2.34	1.17	3.46	0.92	2.35	0.8	1.16	3.01	1.39	2.13	2.58	3.38	1.48	2.14	3.79	1.42	1.11	1.67	2.57	0.37	1.93	1.9	1.7	1.78	1.99	1.02	1.18	1.81	2.61	0.9	1.58	1.54	2.08
PgNBS202	0	0.91	0	4.58	1.96	0	0.99	3.48	3.4	0	0.96	0.94	0	0	0	0	3.17	1.03	0	1.79	1.34	0	2.08	0	1.33	1.45	0.95	1.3	2.2	1.02	1.08	1.88	6.15	0	0	1.2	2.17	0	0.91	1.1	0.97	2.03
PgNBS062-02	0	0.7	3.72	0	0	0	1.07	0	0.64	2.38	0	1.91	0	1.46	1.01	2.88	0.75	0	0	0	1.78	0	2.78	1.66	2.82	0.97	0	1.41	2.5	0	2.09	1.24	1.77	5.77	0.64	0	0	4.26	1.85	0	1.34	1.98
PgNBS024-02	1.78	1.27	3.21	4.84	0	0	2.87	2.31	2.39	1.62	2.04	3.71	0	1.46	3.06	0.62	2.13	0.44	0	2.23	3.15	0.72	4.46	2.32	2.47	0	1.76	1.96	0	0.91	2.2	6.07	0.8	1.34	0.81	1.16	0	4.45	1.04	1.88	0.71	1.96
PgNBS076-02	0	0	0.55	0.98	0.56	2.99	0	0	0.69	0	1.83	1.39	0	0	0	0.48	1.18	0	0	0.6	1.67	0	1.83	0	0	0	0	0	0	0.82	0	0.72	0	0.66	0	0	0.2	0	0	0	0	1.82
PgNBS062-01	0	0.71	1.6	0	0	0	1.17	0	0.69	0.64	0	1.87	0	1.42	1.65	1	0.83	0	0	0	1.07	0	2.65	3.47	1.15	0.28	0	2.03	1.56	0	0.93	0.6	1.68	3.27	2.06	0	0	3.59	1.56	0	1.05	1.81
PgNBS041-01	4.68	1.04	2.76	0.74	2.36	1.91	3.07	1.53	1.17	2.56	0	0	2.87	1.26	3.36	1.83	1.7	5.15	2.28	2.15	0	0	0.43	3.36	1.38	0	0.8	0.56	1.41	0.39	1.37	1.65	2.47	1.77	2.46	2.43	2.31	0	0	6.33	2.54	1.67
PgNBS088	0.95	0.5	0.7	1.11	1.09	0.95	0.26	0.48	0.32	0.85	0.93	1.18	0.17	1.54	0.57	0.87	0.87	1	1	1.37	0.74	0.52	0.86	2.29	0.18	0.2	0.79	2.14	0.61	0.56	0.89	0.91	0.85	1.1	1.62	0.49	0.9	0.59	0.12	0.76	0.67	1.67
PgNBS077-04	0	0.28	1.01	0.47	2.75	0	1.36	0	0	2.03	0	0.74	0	1.37	0.38	1.64	1.58	1	3.74	0	1.06	0.68	1.84	0	2.23	2.57	0	0	0	0.04	0	0.75	0	0	2.52	0.21	0	3.05	0.88	0	0	1.66
PgNBS039-12	0	0.2	0.65	2.29	0	1.07	2.74	0	0	0	0.5	0.44	0	0	0	0.68	0	1.09	0.65	0	0	0.21	0	1.52	0	0.64	0.01	0	0	0	0	0.54	0	1.56	1.59	0	0.94	0	0	1.1	0	1.64
PgNBS066	0.26	0.62	0.56	0	0.67	0.26	0.22	0.79	1.03	0	0.44	0.65	0.27	0.84	0.46	0.48	0.96	0.7	0.23	1.43	0.3	0.42	1.65	0.94	0	0.33	0.43	0.59	0	0.46	0.73	1.07	0.93	0.52	0.53	0.27	0.99	0.48	0	0.5	0.88	1.6
PgNBS048-02	6.15	4.95	8.28	5.38	7.33	3.89	7.04	3.9	5.52	2.78	1.99	2.15	3.17	1.92	8.88	6.82	6.84	7.05	3.48	3.14	0.34	0.65	0.17	0.91	6.86	8.05	1.18	3.35	1.3	1.96	7.77	6.37	4.03	6.95	7.62	9.23	9.27	0.09	4.86	2.48	10.51	1.55
PgNBS089	0.56	0.89	1.87	1.13	0.97	1.69	2.85	2.29	2.24	0.6	0	0.47	0	1.84	0.5	0	2.67	0	1.52	0.88	0.66	0.92	2.56	3.06	0	1.42	0.94	2.55	2.18	2	2.12	0.46	2.01	0.57	1.73	1.17	2.67	1.05	0	3.25	0.48	1.49
PgNBS039-06	3.22	0.15	1.64	4.84	1.64	0	10.3	3.26	2.49	1.15	0	1.76	1.72	3.22	3.69	0	0	0.8	1.26	0	1.36	1.44	0	0	0	2.87	0.79	2.33	0.59	0.17	5.8	0	8.48	1.41	0.91	6.72	4.29	0	1.35	0.98	4.08	1.44
PgNBS087	0	0	1.6	0	0	0.72	0	0.73	0	0	0	1.19	0	0.79	0	0.66	0.66	0	2.59	1.13	0	0	1.96	0	2.47	0	1.2	0	2.78	0.64	0	1.78	1.29	1.46	0.74	0.75	2.05	0.67	0	0	0	1.28
PgNBS039-10	0.1	1.9	0	0	2.09	1.01	0	0	0	2.52	1.02	0	0	0.96	0	0	0	0	0	0.75	0	0	0	0.29	0	0	0	0	0	1.71	0.08	0	0	0	0	0	0.91	0	0	0	0	1.23
PgNBS042-02	2.32	1.7	0.93	3.4	0.72	1.82	4.5	2.77	2.54	2.22	0.34	0.51	0.84	2.22	1.76	2.15	0.97	2.61	1.43	0.66	0.82	0	2.03	0.94	4.03	2.31	3.44	2.47	2.18	1.16	2.64	1.33	4.09	1.97	3.07	1.49	1.44	1.24	0.99	0.18	1.68	1.21
PgNBS031-03	0.34	2.43	1.49	1.33	0.76	1.87	4.23	4.73	0.45	0.18	0.31	0.42	0.9	1.1	0.91	0.62	2.03	1.38	0.4	1.21	0.79	0.73	1.18	1.08	3.98	0	1.56	0.5	1.74	1.2	1.39	2.23	2.88	2.2	0.39	2.65	1.13	0.16	1.34	0	1.15	1.2
PgNBS063-03	0	0	0	0	0	0	0	1.62	0.14	0	0	0	0.64	0.63	0	0	0	0	0.65	0.62	0	0.94	0.44	1.47	0.6	0	0	0	0	0	0	0	1.34	0.68	0.53	0.73	0.71	0	0	0	0.51	1.2
PgNBS065-02	0.27	2.57	0	3.53	0.41	0.99	6.82	3	1.27	1.12	3.21	1.55	0.7	0	0	0.24	9.46	0.58	0	0.63	0.07	0.59	2.09	4.04	0.93	3.3	0.87	2.07	2.64	1.82	0.21	0.06	4.94	1.05	0	8.44	3.58	2.37	2.25	0	2.19	1.17
PgNBS043-02	0	0	0	0	0.64	0	0.82	0	0.55	0	0	1.3	0	0	0.7	0	0	0	0	0.79	0.94	0	0	0.38	0	0	0	0	0	0	1.04	0	0	2.38	0	1.46	0	0	1.42	0.79	1.68	1.15
PgNBS140	0	0	0	0	0	0	0.52	0.62	0	0	0.51	0.51	0	1.33	1.1	0	1.13	0	0	0.96	0.71	3	0.56	0	0.7	0.77	0	0.69	0.59	0.54	0	1.01	0	0.62	0.63	0	0	1.14	0	1.18	1.56	1.08
PgNBS063-01	0.58	0.57	0.03	0.96	0	0	0	0	0	0	0.58	0	0	1.51	0	0	1.59	0	0	0	0	1.23	0	1.65	1.32	0	0	0	1.68	0	1.44	0	0.96	0	0.31	0	0	0	0	0	0	1.05
PgNBS062-07	0	0.44	0.89	0	0	0	1.13	0	0.38	0.62	0	2.36	0	0.7	0.56	0.83	0.4	0	0	0	1.12	0	2.38	1.45	1.1	0.2	0	1.59	1.17	0	1.18	0.54	0.75	4.68	1.02	0	0	4.06	0.48	0	0.7	0.99
PgNBS085	0.32	1.4	0.36	0.48	0.28	0.48	0.8	0.98	0.32	0.52	0.81	1.73	0.34	0.69	0.72	0.88	2.07	0.73	0.14	1.02	1.31	1.05	1.02	0.58	0.36	0	1.48	1.09	1.71	0.57	0.91	0.66	1.29	0.48	1.64	0.5	0.46	0.75	0.64	1.24	0.55	0.99
PgNBS111	1.08	0	0	0	0	0	0	1.1	0	0	0	0	0	0	0	0	0	0	0	0.85	0	1.77	0.99	0	0	0	0	0	0	0.96	0	1.79	0.97	0	1.11	0	0	0	0	0	0	0.96
PgNBS035-02	0.23	0.46	0.3	0.25	0	0	0.58	0.19	0.18	3.51	0	0.18	0	2.64	0.5	0.47	0.95	0.86	0	0.44	0.66	0	1.72	0	0	0.21	0	0	0.31	0	0.05	0	0	1.3	0.51	0.51	0.34	0	0	0	0.37	0.86
PgNBS025-01	0.59	0.6	0.45	0.51	0.96	0	0	0.74	0.36	1.03	0.09	2.52	0.09	1.83	0.98	0.56	0	1.32	1.21	1.79	1.12	1.44	0.87	1.62	0	0.64	0.81	0.2	0.92	0.92	0	1.59	0.86	0.35	0	0	0	1.5	0.85	0	0.83	0.85
PgNBS113	0	0.7	0.49	0.88	0	0	0	0	0	1.42	0.37	1.46	0	0.48	0.4	1.62	1.22	0.4	0.8	1.04	0	0.72	0	0.8	0	0	0	0	0	0	0	0.36	0.4	0	0.9	0.46	0	0.41	1.05	0	0	0.78
PgNBS091-03	0	0	0	0	0	0	0	0	0	0	0	0.17	0	0.08	0	0	0	0	0	0	0.01	0	0.01	0.01	0	0	0	0.62	0	0	0	0	0.03	0	0.45	0	0.76	0.39	0	0	0	0.78
PgNBS025-02	0	0	0.26	0	0	2.15	0.73	0	0	0.59	0.98	0	0	0	0	0	1.46	0	0	0	0.91	0	0.71	0.47	1.15	0	0.39	0.69	0	0	0.52	1.42	0.14	0.91	1.3	0.33	1.21	0	0.72	1.3	0	0.75
PgNBS015	2.11	2.88	1.41	3.38	1.16	0.34	6.57	7.23	1.43	0.93	0.35	0.14	1.32	0.73	2.65	1	2.64	0.69	0.91	0.6	0.39	1.1	0.46	0.84	3.2	0.95	0.42	0.95	2.54	3	2.87	0.69	3.77	0.5	2.85	4.22	1.84	0.78	1.73	0.57	3.16	0.74
PgNBS002-02	0	0	0	1.09	0	0	0	0	0	1.05	0	0	0	1.16	0	0	0	0.8	0	0	2.53	0	0	0	0	0.55	0.91	0	0	0	1.02	0.89	0.67	0	1.12	0	1.02	0	0	0.75	0	0.71
PgNBS006-01	0	0.87	0	0	6.64	1.18	0	1.49	0	0	0	0	0	0	0	0	0	0.9	0	0	0	0	0	0	0	0	0	0	0	2.3	0	0	2.19	0	0	0	4.53	0	0.83	0	0	0.7
PgNBS052-01	1.46	0.82	3.53	2.06	0	1.11	4.78	1.3	0.88	0	1.3	1.07	0	1.97	3.34	0.46	7.4	2.64	0	2.33	8.05	0	2	0.81	2.59	1.12	2.17	0	2.21	0	1.18	0.74	1.41	3.02	0	0.56	0.46	2.61	0	1.72	0.41	0.63
PgNBS045-05	0	0	0.21	0	0	0	1.06	0.41	0.29	0	0	0	0.65	0	0	0	0	0	0	0	0.34	0.47	0	0	0	0	1.27	0	0	0	0	0	0	0	0.07	0	0	0	0	0.86	0.01	0.63
PgNBS048-03	2.34	0.66	1.81	1.05	1.5	0.98	0.78	0.34	0.4	1.4	0.34	0.55	0.39	0.17	1.19	1.87	1.56	1.82	0.5	0.37	0.06	0.6	0.02	0.13	1.65	0.79	0.14	1.42	0.3	0.51	1.38	1.51	1.25	0.63	2.4	2	1.19	0.07	0.54	1.08	3.82	0.61
PgNBS048-04	1.62	0.62	0.9	0.75	0.72	0.88	0.5	0.18	0.15	0.42	0.31	0.37	0.36	0.01	0	1.58	0.3	2.21	0.66	2.2	0.02	0.01	0.06	0.16	0.63	0.14	0.11	0.52	0.15	0.08	0.35	0	0.23	0.24	0.8	0.61	0.29	0.06	0.64	1.97	0	0.6
PgNBS103	1.16	0.79	0.74	0.66	2.28	0.83	1.1	1.01	0.99	0.18	0.28	0.83	0.17	0.18	0.15	0.3	2.14	0.45	0.75	0.79	0.58	0.81	0.45	0.75	1.3	0.42	0.28	1.88	0.32	1.18	1.09	0.14	0.45	0.33	1.36	0.69	1.58	0.31	0.79	0.32	0.28	0.59
PgNBS109	1.3	3.63	2.17	0	0	1.95	0.55	0.66	1.3	2.1	3.28	3.78	0	2.13	1.17	0	1.8	1.77	4.7	6.15	0	2.13	0	1.18	0	0.82	0	1.48	0.63	0.58	2.46	2.69	2.34	1.98	1.34	0.68	2.48	0.61	0	0	1.66	0.58
PgNBS081	9.05	6.71	2.88	3.9	1.11	3.24	6.05	4.62	4.52	0.7	1.63	0.54	2.04	3.54	2.32	1.19	5.98	1.17	1.75	0	0	0	0	0	6.65	4.91	0	2.2	0	5.76	3.67	0.53	5.81	1.31	4.66	11.52	3.08	0	1.54	0	7.71	0.57
PgNBS154	0	0	0	0	0	0	0	0	0	0	0	0	0	1.03	0	0	1.24	0	0	0	0	0	1.77	0	0	0	0	0	0	0	0	0.67	0	0	0	0	0	0	0	0	0	0.57
PgNBS052-02	0.69	1.47	0	0.66	0	0.58	3.89	0.95	0.42	1	0	0	0	0.88	0	0.25	1.7	0	0.76	1.47	1.26	1.51	1.37	2.53	0	0	0.78	5.65	0.34	0.74	1.74	0.52	0.48	1.29	0.94	1.39	1.18	0	0	0.11	1.44	0.47
PgNBS076-05	0	0	0.17	0.32	0.26	0.68	0	0	0.06	0	1.17	0.72	0	0	0	0.05	0.52	0	0	0.52	0	0	1.94	0	0	0	0	0	0	0	0	0.68	0	0.34	0	0	0.12	0	0	0	0	0.46
PgNBS086	0.09	0.21	0.4	0.09	0.31	0.27	0.74	0.91	0.09	0	0.45	0.37	0.09	0.58	0	0.33	1.57	0.16	0.08	0.28	0.31	0.44	0.08	0.49	0.4	0.34	0.15	0.61	0.96	1.19	0.34	0.37	0.56	0.09	0.82	0.37	0.34	0.17	0.28	0	0.61	0.39
PgNBS046-01	0	1.76	0	0	0	0.43	0	2.49	0	1.47	0	0	0	0	0	0	0	0.78	0	1.64	0	1.53	0	0.7	0	0	1.14	0	0	1.91	0	0	0.67	0.51	0.75	0	0.44	0	0	0.31	0	0.38
PgNBS092	0	0.33	0	1.66	0.36	0	0.35	0.84	0	0	0	0.34	0	0	0	0	0.76	0	0.37	0	0.96	0	0.38	0	0.47	0	0.35	0	0	0	0.78	0.68	1.48	0	1.27	0.86	0	0.38	0	0.4	0.35	0.37
PgNBS026-01	0.88	4.55	0.74	1.19	0.76	1.61	2.04	0.31	2.33	1.73	1.84	0.58	1.82	0	2.15	1.95	0.3	3.82	1.87	2.72	0	0	0.57	1.91	1.92	2.03	2.29	1.45	0.34	0.28	3.66	0.5	1.68	1.24	1.89	4.03	3.97	0	4.9	2.16	2.13	0.29
PgNBS097	0.29	0.23	0	1.16	0.74	0	1.45	0.29	0	0.62	0	0.48	0	0.63	0.78	0	1.86	0.78	0.78	0.46	0.67	0	0.26	0.52	0	0.73	0.48	0.33	0.84	0.51	0.27	0.24	0.26	0.58	0	0	0.82	0.27	0.23	0	0.49	0.25
PgNBS091-01	0	0	0	0	0	0	0	0	0	0	0	0.22	0	0.25	0	0	0	0	0	0	0	0	0.37	0	0	0	0	0	0	0	0	0	0.44	0	0.72	0	0.02	0.32	0	0	0	0.17
PgNBS058-05	0.06	0	0	0.11	0	0	0.33	0	0.05	0	0.03	0	0	0	0.07	0.09	0	0.07	0.09	0.1	0.05	0	0.17	0.16	0.19	0.1	0	0	0	0	0.32	0	0	0	0	0	0.13	0.1	0.09	0.06	0	0.14
PgNBS030-02	0	0	0	0	1.64	0	0	0	0	0	0	0	0	0	0	0.7	0	0	0	0	0	0.49	1.42	0	1.52	0	0	0	0	0	0.85	0	0	0	0	0.53	0	0	0	0	0	0.13
PgNBS058-01	0.29	0	0	0.17	0.28	0	0.3	0	0.06	0	0	0	0	0	0.02	0.21	0	0.04	0.11	0.02	0.02	0	0.25	0.47	0.2	0.05	0	0	0	0	0.09	0	0	0	0	0	0.12	0.01	0.35	0.01	0	0.12
PgNBS058-02	0.06	0	0	0.11	0	0	0.06	0	0.25	0	0.35	0.15	0	0	0.21	0.23	0	0.54	0.03	0.41	0.64	0	0.11	0.04	0	0.05	0	0	0.01	0	0.37	0	0	0	0	0	0.02	0.69	0.02	0.23	0.04	0.11
PgNBS045-06	0	0	0	0	0	0	0	0.01	1.28	0	0	0	0	0	0	0.81	0	0	0	0	0	0	0	0	0	1.17	0	0	0	0	0.72	0	0	0	0	0	2.93	0	0	0	3	0.08
PgNBS048-07	0.07	0.2	0.22	0.03	0.25	0.23	0.03	0.05	0.02	0.18	0.18	0.38	0.01	0.02	0.03	0.07	0.18	0.06	0.31	0.76	0.34	0.05	0.03	0.05	0.37	0.07	0.23	0.35	0.02	0.02	0.04	0.33	0.06	0.35	0.22	0.06	0.09	0.3	0.16	0.48	0.41	0.03
PgNBS058-04	0.24	0	0	0.06	0.05	0	0.08	0	0.07	0	0	0	0	0	0.01	0.25	0	0.06	0.01	0.01	0.05	0	0.47	0.19	0	0.02	0	0	0	0	0.03	0	0	0	0	0	0.01	0.02	0.03	0.01	0	0.02
PgNBS091-02	0	0	0	0	0	0	0	0	0	0	0	0.06	0	0	0	0	0	0	0	0	0	0	0.09	0	0	0	0	0	0	0	0	0	0	0	0	0	0.03	0	0	0	0	0.02
PgNBS039-09	0	0.02	0.34	1.57	0	0	0	0	0	0	0	0.18	0.43	0	0	0	0	0.12	0	0	0	0	0	0	0	0.34	1.25	0	0	0	0	0.63	4.64	0.31	0.21	0	0	0	0	0	0	0.02
PgNBS051-05	0	5.06	3.44	5.63	4.46	7.06	0	2.13	0	0	0.47	5.2	1.46	0.07	0	0	0	1.36	1.56	0	0	2.98	3.8	1.01	0	0.74	4.56	7.69	4.99	3.59	2.4	4.12	5.91	4.59	0	4.52	0.82	3.94	0	4.19	3.17	0
PgNBS044-05	0	1.63	0.56	0.18	0.33	0	0	0.18	0	0.65	0.3	0.02	0	0	0.19	0.18	0	0	0	0.17	0	0	0	0.3	0.14	1.18	0	0.12	0	0	0.1	0	1.44	0	0.85	1.33	0	0	0	0	2.9	0
PgNBS083-02	0.49	1.77	1.37	1.48	2.12	0.99	0.21	1.26	1.23	0	0	0.41	0	2.67	0.88	0.68	0	0.67	0	0	0	0	0.22	0	2.77	1.24	1.03	0	0.72	0.88	1.63	0.81	1.32	0.99	1.01	0	0.94	1.84	2.15	0	2.31	0
PgNBS054-02	0	2.95	1.54	1.61	3.18	0	0	0.96	2.22	0	1.72	1.03	1.83	0	0.98	3.6	2.78	4.16	1.13	1.99	1.13	6.13	0.92	1.85	0	0	2.91	3.22	0	0.68	1.1	2.53	3.56	1.4	0.77	1.15	1.94	1.89	1.14	2.15	2.01	0
PgNBS077-01	0	0.86	0	2.09	0	0.8	1.76	0	2.4	1.17	0	2.64	0	0.15	0	0	0	0	0	0	1.06	0.01	0	0.04	0	0	0.45	1.63	0	2.9	0	0	0	0	0	0.58	0	0	0	0	1.82	0
PgNBS079	0	0.46	0	0	0	0.58	0	0.59	1.74	0	0.49	0	0	0	0	0	0.54	0	0	1.38	0.68	0.95	0.53	0	1.33	0	1.46	0	0	0	0	1.92	0.52	0	0	0.61	0	1.63	0.93	0	1.49	0
PgNBS076-03	1.46	0.07	1.27	2.15	2.94	0	2.4	0	0.62	1.77	0	0	2.73	0	0.51	0.16	0	1.63	0	0	0	0	0	0	0	0.75	0	0	0	0	0	0	0.77	0	0	5.81	0.64	0	2.73	4.87	1.32	0
PgNBS039-08	0.82	0	1.83	0	0	1.64	3.18	1.92	1.3	0	0	0	0.02	0	1.2	0	0	0	0	0	0	0	0	0	0	0	0	0	0	0	1.31	0	0	0	0	0	0.99	0	1.31	2.32	1.25	0
PgNBS077-05	0	0.24	1.82	1.13	0	2.92	1.91	0	0	0.02	0.03	0	0	0	0.71	0	0	0	0	0	1.29	0	4.36	0	0	2.93	0	0	1.98	0	0	0	0	0	0	0	0	1.56	0.05	0	1.24	0
PgNBS080-02	0	1.05	2.85	1.04	1.47	1.18	1.23	2.48	0.56	1.22	0	0	0	0	0	0.9	2.86	1.67	0	4.16	0	2.09	2.45	0	1.12	0	2.98	3.22	1.38	1.01	3.09	2.93	1.23	2.84	2.29	0	1.49	0.77	3.27	0	1.12	0
PgNBS064-01	0.37	4.3	2.9	0.55	2.93	2.3	0.98	2.27	0.53	0	1.83	1.57	1.09	2.42	0.07	0.69	8.01	1.48	1.4	1.98	1.87	2.47	1.19	6.24	2.64	0.23	3.5	5.21	2.85	1.5	0	0	3.09	0.43	1.31	4.67	3.47	1.73	1.61	2.57	1.09	0
PgNBS033-01	0	0.74	0	0	1.09	0	0	0	0	0	0	0.66	0	0	0	0	0	0	0.35	0	0	0	0.51	0.63	0.46	0.85	0	0.95	0	1.88	0.41	0.47	0.65	0.34	0.37	0.57	0	0.61	0	1.16	0.8	0
PgNBS090	0	0.4	0	1	0.43	0.5	0.84	0	0	0	0	0.41	0	1.09	0.45	0.46	0.46	0.45	0.9	0.39	0	0.82	0	1.36	1.7	0	0.42	0	0	0.89	0	0.83	0.9	0.51	1.03	0	0.95	1.4	0	0	0.43	0
PgNBS050-08	0	0	0.44	0	0	0	0	0	0	0.06	0	0	0	0	0	0.09	0	1.85	0.16	0	0	0	0	0.5	0.18	0.1	0	0	0	0	0.24	0.79	0	0.68	0	0	0	0	0	0	0.42	0
PgNBS050-05	0	0.51	0.87	0	0	0.27	0.66	0	0	0	0	0.64	0	0.33	0.56	0	0.78	0.06	0	0.4	0	0	0	0.83	0.43	0	0.4	0.02	0.26	0.1	0	0	0	0	0.22	0	0.23	0	0	0.23	0.33	0
PgNBS050-07	0	0	0.47	0	0	0	0	0	0	0.11	0	0	0	0	0	0.21	0	3.4	0.28	0	0	0	0	0.4	0.95	0.63	0	0	0	0	0.24	0.67	0	0.23	0	0	0	0	0	0	0.3	0
PgNBS093	0	0	0.35	0	0	0	0.39	0.66	0.95	0.01	0.74	0.52	0.35	0	0.72	0	1.97	0	0	0	0	0.75	1.48	0.46	0	0	0	0	0	0	0.59	0.19	0.62	0	0.72	0	1.83	0.48	0	0	0.2	0
PgNBS064-09	0.68	1.15	0	0.47	0	0	0	0	0	0	0	0	0	0	0	0	0	0	0	0	0	0	0	0	0.24	0	0	0	0	0	0	0	0	0	0	0	0	0	0	0	0.04	0
PgNBS050-03	0	0	0.15	0	0	0	0	0	0	0	0	0	0	0	0	0	0	0.24	0	0	0	0	0	0.28	0.12	0	0	0	0	0	0	0.4	0	0	0	0	0	0	0	0	0.02	0
PgNBS050-04	0	0	0.06	0	0	0	0	0	0	0	0	0	0	0	0	0	0	0.23	0.04	0	0	0	0	0	0	0	0	0	0	0	0.02	0	0	0	0	0	0	0	0	0	0.02	0
PgNBS060-02	0	0	0	0	1.65	3.8	0	0	0	0	0	0	0	6.85	4.58	0	0	0	0	7.67	7.81	0	8.9	4.9	0	0	0	0	0	0	0	0	0	0	0	2.77	5.94	0	0	17.59	0	0
PgNBS110	0	0	0.31	0.28	0	0	0.95	0.58	0	0.3	0	0.23	0.3	0	0	0	0.26	0.26	0.26	0	1.32	0.46	0.26	0.26	0.32	0	0.24	0.64	0	0	0	0.23	0.76	0.28	0.29	0.3	0.54	1.32	0	0.82	0	0
PgNBS038-01	0	0	0	0	0	0	0	0	0	0	0	0	0	0	0	0	0	0	0	0	0	0	0.83	0	0	1.13	0	0	0	1.1	0	0	0	1.14	0	0	0	3.05	0	0.71	0	0
PgNBS031-01	0	0	0	0	0	0	0	0	0	0	0.21	0	0	0	0	0	0	0	0	0	0	0	0	0	0	0.39	0	0	0	0	0	0	0	0	0.89	0	0	0	0	0.6	0	0
PgNBS044-02	0	0	0	0	0	1.75	0	0	0	0	0	0	0	0.01	0.08	0	0	0	0	0	0	0	0	0	0.82	0	0.04	0	0	0.34	0	0.52	0	0.56	0	0	0.5	0	0	0.47	0	0
PgNBS039-02	0	0	0	0	0	0	0	0	0	0	0	0	0	0	0	0	0	0.04	0	0	0	0	0	0	0	0	0	0	0	0	0	0	0	0	0	0	0	0	0	0.39	0	0
PgNBS039-03	0	0	0	0	0	0	0	2	0	0	0	0	0	0	0	0	0	1.12	0	1.39	0	0.38	1.47	0	0	0.57	2.04	4.95	0.79	0	0	2.36	0	0	0	0	0	0	0	0.06	0	0
PgNBS042-01	0	0	0	0.45	0.07	0	0	0	0	0	0	0	0	0	0	0	0	0	0	0	0	0	0	0	0	0	0	0	0	0	0	0	0	0	0	0	0	0	1.19	0	0	0
PgNBS148	0	0	0	0	0	0	0	0	0	1.24	0	0	0	0	0	0	0	0	0	0.9	1.35	0	0	0	0	0	0	0	0	0	0	2.85	1.04	0	0	0	0	0	0.92	0	0	0
PgNBS033-03	0	0	0.34	0.49	0.58	0.73	0.59	0.59	0	0	0	0	0	0	0	0	0.61	0	0	0.26	0	0.35	0	0.65	0	0	0	0	0	0.51	0	0.78	0	0	0	0	0	0.49	0.8	0	0	0
PgNBS045-04	0	0	0	0	0	0	0	0	0	0	0	0	0	0	0	0.7	0	0	0	0	0	0	0	0	0	0	0	0	0	0	0	0	0	0	0	0.57	0	0	0.57	0	0	0
PgNBS056-01	0	0	0	0	0.87	0.33	0	0	0	0.14	0	0	0	0	0	0.29	0.33	0	0.05	0	0	0	0.39	0	0	0	0	0	0	0.07	0	0	0	0	0	0	0.2	0.75	0.48	0	0	0
PgNBS056-02	1.08	0	0	0	0	0	0	0	0	0	0.26	0.58	0	0	0	0.13	0.22	0	0.27	0	0	0	0	0	0	0	0	0	0	0	0	1.42	0	0	0	0	0	0	0.02	0	0	0
PgNBS112	0	0	0	0	0	0	0	0	0.96	2.08	0	0	1.02	1.06	0.87	0	0	0.87	0	0	1.14	0	0.88	0.88	0	0	0.81	0	0	0.86	0	0.8	0.87	0	0	0	1.84	1.8	0	0	0	0
PgNBS064-02	2.35	0.03	0	0	0	0	0	0	0	0	0	0	0	0.48	0	4.34	0	0	0	0	0	0	0	0	0	0	0	0	4.82	0	0	0	0	0	3.07	0.44	0.81	1.44	0	0	0	0
PgNBS272	0	0	0	0	0.63	2.18	0.62	0	0	0	0	0	0	0.8	0	0	0	0	0.66	0	0	0	1.99	0.66	0	0	0	0	0	0	0	0	0	0	0	0.76	0.69	0.68	0	0	0	0
PgNBS035-03	0.37	0	0	0	0	0	0	0	0	0	0	0	0	0.42	0	0	0	0	0	0	0	0	0.41	0	0	0.5	0	0	0	0	0	0	0	0	0.48	0	0	0.57	0	0	0	0
PgNBS031-02	0	0	0.33	1.7	0.18	0	0	0.73	0.92	0	0	0	0.55	0	0	0	0	0	0.09	0	0	1.96	0.09	0	0	0	0	0.75	0.38	0	0.86	0	0	0	0	0	0	0.26	0	0	0	0
PgNBS162	0	0	0	0	0	0	0	0	0	0	0	0	0	0	0	0	0	0	0	0	0	0	0	0	0	0	0	0	0	0	0	0	0	0	0	0	0.69	0	0	0	0	0
PgNBS044-01	0	0	0	0	0	0.34	0	0	0	0	0	0	0	0.87	0.58	0	0	0	0	0	0	0	0	0	0.1	0	0.24	0	0	0.15	0	0	0.97	0.39	0	0	0.34	0	0	0	0	0
PgNBS039-04	0	0	0	0	0	0	0	0	1.38	0	0	0	1.16	0	0	0	0	0	0	0	0.68	0	0	0	0	0	0	0	0	0	0	0	0	0	0.22	0.3	0	0	0	0	0	0
PgNBS077-03	0	0	0	0	0	0.17	0	0	0	0	0.02	0.95	0	0	0	0	0	0	0	0	0	0	0	0	0	0	0	0.3	0	0	0	0	0	0	0	0.19	0	0	0	0	0	0
PgNBS051-04	0.51	0	0	1.78	0	0	0	0	0	0	0	0	0	0	0	0	0	0	0	0	0	0	0	0	0	0.47	0	0	0	0	0	0	0	0	5.06	0	0	0	0	0	0	0
PgNBS035-04	0	0	0	0	0	0	0	0	0	0	0	0	0	0.13	0	0	0	0	0	0	0	0	0.11	0	0	0.05	0	0	0	0	0	0	0	0	0.02	0	0	0	0	0	0	0
PgNBS123	0	0	1.25	0	0	0	0	0	0	0	0	0.93	0	0	0	0	0	0	0	0	0	0	0	0	0	0	0	1.27	0	0	0	0	1.01	0	0	0	0	0	0	0	0	0
PgNBS051-01	0	0	0	0	0	0	0	0	2.37	0	0	0	0	0	0	0	0	0	0.14	0	0	0	0	0	0	0	0	0	0	0	0	0	0.84	0	0	0	0	0	0	0	0	0
PgNBS183	0	0	0	0	2	1.16	0	0	0	1.25	0	0	0	1.28	0	0	1.07	0	0	0	1.36	0	1.06	1.05	1.35	0	0	1.32	0	0	0	1.92	0	0	0	0	0	0	0	0	0	0
PgNBS039-11	0	0.69	0	0	0.06	0.55	0	0	0	0.74	0	0	0	0	0	0	0	0	0	0	0	0	0	0	0	0	0	0	0	1.01	2.07	0	0	0	0	0	0	0	0	0	0	0
PgNBS050-02	0	0	0	0	1.38	0	0	0	0	0.85	0	1.03	0	0	0	0.56	0	0	0.42	0	0	0	0	0	0	0.77	0	0	0	0	0.36	0	0	0	0	0	0	0	0	0	0	0
PgNBS050-09	0	0	0	0	0.56	0	0	0	0	0.69	0	0.28	0	0	0	0.34	0	0	0.35	0	0	0	0	0	0	0.19	0	0	0	0	0.35	0	0	0	0	0	0	0	0	0	0	0
PgNBS050-10	0	0	0	0	0.27	0	0	0	0	0	0	0	0	0	0	0	0	0	0.08	0	0	0	0	0	0	0	0	0	0	0	0.02	0	0	0	0	0	0	0	0	0	0	0
PgNBS039-05	0	0	0	0	0	0	0	0	0	0	0	0	0	0	0	0	0	0	0	0	0	0	0	0	0	0	0	0	1.52	0	0	0	0	0	0	0	0	0	0	0	0	0
PgNBS175	0	0	0	0	0	0	0	0	0	0	0	0	0	0	0	0	0	0	0	0	0	0	0	0	0	0	0	0	1.17	0	0	0	0	0	0	0	0	0	0	0	0	0
PgNBS284	0	0	0	0	0	0	0	0	0	0	0	0	0	0	0	0	0	0	0	0	0	0	0	0	0	0	0	0	0.28	0	0	0	0	0	0	0	0	0	0	0	0	0
PgNBS017-02	0	0	0	0	0	0	0	0	0	0	0	0	0	0	0	0	0	0	0	0	0	0	0	0	0	0	0	0	0.19	0	0	0	0	0	0	0	0	0	0	0	0	0
PgNBS001	0	0	0	0	0	0	0	0	0	0	0	0	0	0	0	0	0	0	0	0	0	0	0	0	0	0	0	0	0.13	0	0	0	0	0	0	0	0	0	0	0	0	0
PgNBS051-02	0	0	0	0.16	0	0	0	0	0	0	0	0	0	0	0	0	0	0	0	0	0	0	0	0	0	0	0	0	0.12	0	0	0	0	0	0	0	0	0	0	0	0	0
PgNBS004	0	0	0	0	0	0	0	0	0	0	0	0	0	0	0	0	0	0	0	0	0	0	0	0	0	0	0	0	0.08	0	0	0	0	0	0	0	0	0	0	0	0	0
PgNBS009	0	0	0	0	0	0	0	0	0	0	0	0	0	0	0	0	0	0	0	0	0	0	0	0	0	0	0	0	0.05	0	0	0	0	0	0	0	0	0	0	0	0	0
PgNBS065-05	0	0	0	0	0	0	0	0	0	0	0	0	0	0	0	0	0	0	0	0	0	7.02	0	0	0	0	1.4	0	0	0	0	0	0	0	0	0	0	0	0	0	0	0
PgNBS065-04	0	0	0	0	0	0	0	0	0	0	0	0	0	0	0	0	0	0	0	0	0	4.77	0	0	0	0	0.32	0	0	0	0	0	0	0	0	0	0	0	0	0	0	0
PgNBS060-04	0	0	0.63	0	0	0.7	0	0	0	0	0	0	0	0	0	0	0	0	0	0	0	0	0	0	2.95	0	0	0	0	0	0	0	0	0	0	0	0	0	0	0	0	0
PgNBS060-01	0	0	2.71	0	0	1.44	0	0	0	0	0	0	0	0	0	0	0	0	0	3.03	0	0	0	0	0.38	0	0	0	0	0	0	0	0	0	0	0	0	0	0	0	0	0
PgNBS083-01	0	0	0	0	0	0	0	0	0	0	1.28	0	0	0	0	0	0	0	0	0	0	0	0	1.19	0	0	0	0	0	0	0	0	0	0	0	0	0	0	0	0	0	0
PgNBS050-06	0	0	0	0	0	0	0	0	0	0	0	0.16	0	0	0	0	0	0	0	0	0	0	0	0	0	0	0	0	0	0	0	0	0	0	0	0	0	0	0	0	0	0
PgNBS058-03	0	0	0	0	0	0	0.02	0	0	0	0	0	0	0	0	0	0	0	0	0	0	0	0	0	0	0	0	0	0	0	0	0	0	0	0	0	0	0	0	0	0	0
Total expressed transcripts	117	129	131	126	126	123	128	123	124	124	114	131	102	123	121	129	128	126	120	127	126	110	139	132	123	129	117	120	115	119	131	134	132	124	128	117	137	125	121	118	130	140
